# Supplementary material for: Genome ARTIST_v2—An Autonomous Bioinformatics Tool for Annotation of Natural Transposons in Sequenced Genomes
Source: Int J Mol Sci. 2022 Oct 21;23(20):12686. doi: 10.3390/ijms232012686 (PMC9604107; doi:10.3390/ijms232012686)
Supplement: Supplementary file 1 [file ijms-23-12686-s001.zip]

Archive with 7 entries (7 files):
- File_S1_JQ_hobo_Horezu.fasta
- File_S2_JQ_P_Horezu.fasta
- SupplementaryMaterials_Video_S1-4_legends.pdf
- Video_S1_Running_GA.mp4
- Video_S2_Loading_Genomes.mp4
- Video_S3_GA_WF1.mp4
- Video_S4_GA_WF2.mp4
