# Supplementary material for: Genome ARTIST_v2—An Autonomous Bioinformatics Tool for Annotation of Natural Transposons in Sequenced Genomes
Source: Int J Mol Sci. 2022 Oct 21;23(20):12686. doi: 10.3390/ijms232012686 (PMC9604107; doi:10.3390/ijms232012686)
Supplement: Supplementary file 1 [file ijms-23-12686-s001.zip › File_S2_JQ_P_Horezu.fasta]

>ctg_1280-ins_only_IR3. Contig length: 26945. Coordinates: 26034-25975 (TE length: 60 < RefTE). Strand: minus. Range: 22975:26034. Total length: 3060. 
CAAGCATACGTTAAGTGGATGTCTCTTGCCGACGGGACCACCTTATGTTATTTCATCATGGGAGAGCCCTTCGCTCAAATCGTCAAAACTGGCGCCAAAGTTTTGTATTATTTTTATTGCTTTTGTTGCCTTTGTTGGCCCTCTTATTTTCAGTTGTGTTATGCGCTTTGTTTTCTTTGTTATTTGGCCTGTTCTTTACATTTCTTACATTCTTACTCGTGGCAAGACGCAGAGCGGATGATGATCGACCAGCTGTTGCGGCCAAAGCTTTTCGTTTTGTTTTTGTTTTCCCAACTGAAGCAGAAACCGGCTCCAATAAGACAAATATGGGAGCATTCCAGAAGGAATGCTGCTTTTACTTCCCATTTCCATTTCCATTTGACCAAGCTTCGACAAATTGGCTGCGACATTCAGAGTGACAGAGACAGGGAGCGGGTGACAAAGACAGGCACGGCGTCAAATAAATCAAAATTAATGCCATACAATTATTAATTAATGTAATGAATGTGCTGTGCTTAGACAGATGTTGCCAACAGCCAGAAAAGTGGTGGAATGGGCAGAGAATGGGAGGGTCGCACAATGGGTCCTACCCAAATTATGATTTCTTGACCATTTCAAGCCTTAATTACACATGCAAAGCCAGGCTCCATTGCATGTGTGGAGCAGGAGAGCGAGATATTGGAGCAGAGCGAGTGAGACAGCATATGGCTTAAATTGCAGTTACCGTTACAGTTAACAGGGCTTAAGAGAGAAGTACAGTCGACGATTCGAAAATCGGAGAAAATCCATATTTTGTATAAATCAAAATAAAAATATTTTTGTGACTTTTGTAAATTGCGAATTTTAGTTATTATTGTTTCTGTTATACGCAGAATGCGCACGCTTTATAAAAGAAAAACTGCATACTTGTTGTACACGTTATAAGCCAGGGTACATTTACGAGTTCAAGAATTGGTTTATAAAATAAATGTCTTCAACCAATTAGGAACACATAGCATATAACTAACTGTGCTTTGCGCGACTCCTGTAGAACTTGATTTCATCTCCAAGAACGCGACCATATACAACATAAATTGAAAAACTATTGTCAGCCCCACGCGAGTTCACGCGACCCAAGGCCGGCATTATCACATGCGATAAATATTTATATGGAAATGTAATGACTGTCGGCTCCCCACGAATTCACCCCACCCCCTGCCACCCCTTTTCGGAAAAAACCCCTCCCATCTACAAATGGTTCGGCCTGCAATTAAATGTCACCCACATCCTTTGGGCCTTATTAATGTCCTTGGACGGCCGCTCAGACTGTGTGCGTGGTTTTAGGGGTTGGCCATTAATGCCACCACCCCTTCAACTCATCACACACACACCCCCGCCCCTGCGGCCGGTGAAAACAATTAATTTGCCTATAATGCAATTTATATCGGTTCGCTCTCCGTTTTCAGATTGCGATACACAGGAAAAAAATGTCGATCTTGTAAAGGACACTAAAACTTCAAAACCTTAATAATAAAACATTAATTATAACACGAATAAAGAAAAAGTTAAATGATAAATCTTTGCGGTTATCTCCTAATTATATTTTCCCAATTAATTCGCAAATTTCGTTCACTGAAGTTTCACTACTATTTTGCACTGTGCAGGACACTATCCATCGCCTTTTATCCTTTATGGCCATCCAGAACTCCAGCAAACTCCATTCTTTAGACTTTAGCCACATAATGTGCATATTTTTGGGTTGCTAGCGTTTTTTGGTATTCCAGGCAAAATGATTAATTATTTAAAACAACATCGAGCAGCGTTGTTTAAGGAACAATTCGCGCGGCACAAAGATATTCTAATGGCCCTCAAAATAGTTACAATGGATAAGAGATTAGTGGATGGAGATGATTGTGGTTTTAGAATTTTTGAGATTCCAAAGCACAAGATTTACAATTTGATTTACTAGTTTTAACTGGCGTTTTTGATGAGGCCACAAAAATGTCTGAAAATTAAAAAAGGTATCCAAAAGTATGCTTAAGTATATACTTAAACTACGATAAATCCATAGAAGCATCATGGTCTTACTTTCAATTGCATTTTTGAACCTAAAGATAAGAGTAAATCATCTTGCCAAGAACCACTATGGCTCGCTGTAACTCACAAACCAGATAAGATATTAATGATTTTAAATCAAATTAAATGCGGATGCAGCTGGCTGGGCAGTTCACATCTGCACTTGCCTCTGCCTGCACTGCTTTTTCTGACATAATTGGGCAGTTCACCGATGATGACAAGAGCCACCAAGTTGGAAAAGCGGGAAAAGCGGGAAAAGCCCGCATGGAGCTGCCAGACACAGAGGAGACCACCTCGCCCCGAGGAAACATATTGTAAACAAACTGTCAAATCGGAGACACGAAACGAGAAATGTTTTGGAAAGCGACGAAGGGAGCACAATGAAACAGATATATAAATATATATATATATATATATATATGTGTATAGCGGGGGCGGAGAAAATCTTGTGGAAAATCTTGAAGCAAATCCAAAAATCCGACTGCAGTTGTCGTGCAAGTTGATGTGTGCAACATGGTGTGTTTCTGAAACTGCAAGACATTTGCCAAGCGGATTTTTGTTGCCACAAGGTAAGGGGCATGGAAGTACATATCTCGCCTTGTTGCACACCGATGAAGTATTATGGGCCACACAATGCACTTAAAATGCAAGTTCTTCAAGTAATAAGATATTTAGATAGATGGCTTAACAACTTAATAGATTGCTTTAATTTGTTACCTTTGTTTAAACTTAGATTTGCATACTAGATTTACTCATACGACAAATGGATAACTCACCTGGAAAAAAAAAAGAAGAAAGAGAGCATAAATAAAATAATCTTGAATAAATGCTTTTTAATATGAATACTTAAGCTATTTTTCAGTCGAAGGAGAAATTCAATATAACATGGCAAAGAAGAATTGTATTACCAATTCGCTGTTCGCTGTGAAAATATCTATTGAAGCAAAAGTATCTAAAGCGTAAACAAGGAACCAGAATTTGTAAATTAATTAAAAGCGCTTGTTG
>ctg_724-ins_only_IR3. Contig length: 769358. Coordinates: 203994-204053 (TE length: 60 < RefTE ). Strand: plus. Range: 203994:207053. Total length: 3060. 
CAAGCATACGTTAAGTGGATGTCTCTTGCCGACGGGACCACCTTATGTTATTTCATCATGGTCCAGTCATTTGATTTTCGCCAACACCTCTGCCTACCGACACCTATGGTACCCTCTAATGAGATTTAGGGCCAATTGGCTGAACTAGCCGATCCGCTCCGTTCGCTCGTCCATAGATCACTGCGAACTGCGGACTGTCGCCGTCGCCGTCGACGTCGCACAACTATGACTAATCCTCGCTGGCACGCGGCGGTGGCTCCAACTACAATAACAGTATGTAGAACAGCCACAGCCGCAGCAGCAGCGCCGCACACAACAAGAACAACATCAGCGGGGATGGAAGACAACAACAAGTGCGATCGGAAGACGGCAGCTTTTCAGGAGCAAAACAAACAGGTCAAGATATGCAGACTAATCCCATCCTAATTGGAAACACACACTATTTATTCTAGCTTTTTGGGAAATAGATTTATTAATCCCAAGCTGACTTGTTACATTTAACCTTAGGCAAATATGTAGATGGGCAGCTAATAGGAGTTTAGGATAATTTTAATAATAAGTAGCTGCATTACTACCGTTTAATTTTGTATGCATATCTGCTTATATAAATAAGTATTCTTAGGTCCCTCTTTATCTGAATTAAGAGATAAGTTTTAGTTACTTGCTTATAGATAGAGCTTTCTAGATACAGAAAACCCATTGCATACTACCAAGCGCCTTATCATGGATTTCGAACCACTGACTCGAAAACGAAACATGAAATCCATGCTAAATTAAACTTAAAAATTGAATCATCATCTTAAGCACACGTATAAGGTGATTTTACTATATATAAAAATCTTTTAACATATATCAAAAAAAAAAAAAAAAAATTTGGCACCAAAATAATATATGAAATAAAGTTATATTCAGCCTTAAAATAGCTGAATCGCTCAGCACTGCCTATCAACCCCCTCACAAATGTTCAAAATTTTTGTTTTGCTGATTTTTAATCTATGCAACAACAACAGCAAAGAGAACAACAACCACAAAGGGGATCACAAAAATATGCACGACGTGCCCACTTTTTGCAGCAGCGAAATTTGTTCTTGTTTTTACCTCTGCTTGTTTTCTGTTGTTGTTGTTACTGTTGCCTTTATGCGACACCTTGCGAAAATGCAAATGATCCTGGCACACACACACTGCGGACATGCACACACGTGCACTAACAGTTTGGTTTGTCACGCTCTCGCGCGCTGCCTCGCCTCTCTCTCCCTCTCTCTTTACCTGTGCGAATGTTAATTGAAGAATTTATTGTTGTCTCATTGTTGTATTGTTGTATTTCAGCCTGAGACGGCGGCGGCCACTTTTTTCTTCAAATTTTATTTGTCGGGTTTAATTATGACAACAGCAGCAACAACAACACCAACCAGCCAGCGCCAGCCGATCGTTGACTTTTCTGCTCTGGCGTCACATAGTTTTTGTTGTTGCCCGCTGTTTCTGTCGCTGTGGTTCTTGTTCCTGTTGTTGTTATTCCTTGCTGGTGGAAGTTGTTTTTGGCAAAAGAGAGAAAGAGTGAGAGAGGGATAGGCAAGAGGGTGGGGGTGGCCGAGTGGGATAGGCAGAGGGTGGGGTGGCCGAGTGGGAGTGGGTGGGCGGAGAGCGGGAGAGCGGAATGAACTTTGGGCCGGTTACCGTTTAACTTTTGCGCTTGACAACAAAAGGGAGAAAGGGTACACAGCAAACAAATTAGAGCAAAAATGCAAATATAAAAAAACACAAAATACTATTTTGTAAACGATTAAACTTAGTGAAATTCGTCATACGCTTAATGACTCACGATAAGAATTTTAAATACGATATGCTTGAAAGTTTATACAAACTTATTTCTTGTTTTAGACTATTTGTTAATAAAAATCTTTGATCGTTAAGGGTTTTATTTCCTCCTGATTAAAATTAATAAAAACGCGACATTTGCATAAGCACAGCCCCTCAAAACAATTGGTGGTCGTTCGCAAACATTTGAATCCAGTTGCATGCTCGTTTTGCGAATAACCGAACGCACCCCACCCCACCCCAAACAACCAACCACCCACCGCAAACACTGGGCGAACTTTGGCGACCCGTTGACATGTTAATGACACTTTTATAACGCCAACAACAAGCTGGCAACAAAACAAAGGCGGATGCAACATTCTCCATTGTTTGCGGAGCGAGCAGCGCGAGGATACAAATTGTTTTTATTCCGTTTTTGGCGAGGGAGCGGTCCCATCGCCGCAAATACTTACGCACAAGTAAATACCGCAGCGCATATGTGCACATACACTGCAAGAAACACAGATATCGGGTGCAAATTGGCAAAGTACTCAGGTATTAAGTCGATAGATATGCAAATGACTCATGATTTATGCAGAAATACTATTGTACCATGGCATCACTGTTTGGAATAACATTTGCTAAATTTTTTTTTAATTTCAAACTGAATTATTTTTTCCAGTCTACCGAACGCATTTATTCCATTGACGTGTGGCGGGGCTTTAAGTCATTTTTTGATGTACGAGTGGTTCTTGTTGTTATATTTCGTGTATATTTGAGTTAATAATACGCGCGAAAGGTAACGGGTACAGTGAACTCAAAACACGTACAGTGCGTACACCTTTAATTGCACTGCGAATGCGCTTTGTGTGCGCCACTCAATGAAACAGCCAGTTTCCTCGTCCTCCTTTCGCTCGGTTATTGCTTAAGTTGCTCTCCTTCGCGAATATTGCGAATATTGGGAGCCAAAACAGAAGAGCAACCTAAGAAATGTGAGAAGAATCCGCAGAAGAATTCGGGCGCCGAAGAACAGAAGCCATTCTTCTGCAGATGCTGTGGGCGTTTTAAAGTCGCACGACTTCTGCGGCGGTAAAAATCGTCGATCACAACAATACAGAGAAAAATGACAACCATTTATTTTTGAAAAAATAAAAACAAACATTTTTGAAAAACAAGCACCATATGGCTGGACCCAAACTATATTTTCTTTTGAACATTTAAGAAAGCAAAAATATATTTTGTGCCACATGGATAATCTGGGTGAGT
>ctg_1280-ins_only_IR3_TG. ALERT! Contig length: 26945. Coordinates: 26034-25975 (TE length: 60 < RefTE). Strand: minus. Range: 25975:26945. Total length: 971. 
ACTGAGTAAAATTAATTCACGTGCCGAAGTGTGCTATTAAGAGAAAAATTGTGGGAGCAGAGCCTTGGGTGCAGCCTTGGTGAAAACTCCCAAATTTGTGATACCCACTTTAATGATTCGCAGTGGAAGGCTGCACCTGCAAAAGGTCAGACATTTAAAAGGAGGCGACTCAACGCAGATGCCGTACCTAGTAAAGTGATAGAGCCTGAACCAGAAAAAGATAAAAGAAGGCTATACCAGTGGGAGTACACAAACAGAGTAAGTTTGAATAGTAAAAAATCATTTATGTAAACAATAACGTGACTGTGCGTTAGGTCCTGTTCATTGTTTAATGAAAATAAGAGCTTGAGGGAAAAAATTCGTACTTTGGAGTACGAAATGCGTCGTTTAGAGCAGCAGCTGAGGGAGTCTCAACAGTTGGAGGAGTCTCTACGCAAAATCTTCACGGACACGCAGATACGGATACTGAAGAATGGTGGACAAAGAGCTACGTTCAATTCCGACGACATTTCTACAGCTATTTGTCTCCACACCGCAGGCTCCTCGAGCGTATAACCATCTGTACAAAAAGGATTTCCTTTTGCCCAGTCGTACGACTTTGTACAGATGGTTATCAGATGTGGAAACGTCGATGTTGATAAACAAGTAAAATCTTTTTATTTTAAAATTAGAATATATTTTAGAATTAAGTACTTCAACAAAAAAAATTTGAAATTAAAAATCAAAAACAAAAGTTAATTGGAAACTCCAAATTATTAAAAATAAAACTTTAAAAATAATTTCGTCTAATTAATATTATGAGTTAATTCAAACCCCACGGACATGCTAAGGGTTAATCAACAATCATATCGCTGTCTCACTCAGACTCAATACGACACTCAGAATACTATTCCTTTCACTCGCACTTATTGCAAGCATACGTTAAGTGGATGTCTCTTGCCGACGGGACCACCTTATGTTATTTCATCATG
>ctg_724-ins_only_IR3_TG. Contig length: 769358. Coordinates: 203994-204053 (TE length: 60 < RefTE). Strand: plus. Range: 199087:204053. Total length: 4967. 
GAACCGTTTTGCAGCCAGAAACGAGGCAGAAACAAATCGAGCGACGCTCATTAAAAATTAAGCATACGGAATAATAACAGATATGGCAACAATAAAACCTAAACGACTGCAAATTAAAGTTGTTAATTTCGAGCGCTTAATTGTTTTTGTAATAATTAATAACAACAAAACAGAGAGGCCACAAATTGCCACACGAAATAAAAAGCAACAACACAAGTTCAAGGACAGCTCGAAAATCAACATAAAAGTTTCCATTTCCATAGGGCTTAGTGTCGACTCAAGAGTTTCCCAATCACTTGCGACATTAATAGCACATATTTTTCCTGGAAACCGATTAATGGTTTCGCCAGCAAATGTACGCATATACATTTTAGAACGGCTTATCTTCATAAATGACCTGAAAAAGCTACTTCGAGGGGAAATTACGGATACGCATACACCACTTTCTGCGCACAACTTTTATTCATGATTCCGTTGGGACAGCAGTTTCTATGGGGTTTTCAATTGTGTATACGAATGATTTGAGTACTCATACTGCTATGATGTATTATACCATTTCATAGACTTCAGGTGAAGAAGAGTCGATTTTTATGTAGATCTGTAATTAAACTATAGCAATACCTAATCAAATCAAATAGCTGCAGTTTGTCGCTGCCATTTGGCTAATTATTTGATTAGCCTGATTGATAAGCAAATGTATGACCCGTAGGAAAATTGTGAGCCTAACCAATGCGAATCCATTTGGCCTAGTCATGGCAGCTCTACACAACGAGGCCCGAAGATAAGTGGCAAAAATCAGCCCGTTTCCGAAACCCACACACACACACGCACACAAAGCACTCTATACTGTGAATGTGAGCATTTCTTGGCATTTCCGTTCTACGCTTTCGCTTTCCAGCTGAGTGTGTTATATTTCTCCACCAGCCCGGCGGACTCGTGGACCCGGTGCTGTTTACGGCGCTAGCACTTCCTGGCCAACGGTTCGTGACTTTGCCAGTGGCTGCTTATCTGGAGGAAGGTGCTCCGAATCCGTCAACGACGTGCGTTCGCTGTCACCGTGCTCAGGTTCAGGTTGTCGTATTCTGCTGCTTAGTGTTCCAAGGCAAAAGCGTAGACTTTCCGGCGCGACTCGGACACATGTGTGGGCATGCATCACCAACGTATTTTTACCCGTGACGCTATCAGGTGCGGGGACTCTAGAGCAACGACGATCGGCCAGATTAAAAGACAAGCAAAGGGGTTTTCTGCCAAAGATAATGTGCACCTGACGGCACGAAAAGTAACACTTGTCTGGCTATCTCTTTGCCCCGAATATATTCGAATGGATTTACAGAGAGTAAGTAGTACCTACTACTTCCTAGCTAACAATAAAGGTATTTCTAAGAATGATTTGCCTAAAAATAAAGTGTGAATCTGAATTCGACTTCGGAAATGGATATTAATCATTAAGCATTTGCGATGTGCCTGCGTGACTTTAGCCACATAATTGTAATAATTGATCTGATTTTAGCTGCTTGAAATACACTTTAAGCTCAGGAGGGCTAAAATTAAATGTCACCAACGTGATTTTGCTGTAATGGGGTGAGCACAGGTCAACATCACTTTCGAGAGGTTAAATAAACCCTTTTGTGATCGCTTAAATCTGTAACTGTCTCGCCGCCTTAATTTAAATTTATTTAAATCGCCTCTATATATATTTTCAGCTTACATATACGTATATGCGGAGATCCAGTTTGTTTTTGTTCGCAGTTGAAACAAATTAAATTACGCGAAATGTATTTTTATTGTTTGTTTTATTTATTTATCCCCTCGTTTTGTGTGTGTGTTTTTGGGAGTGGCTTTCCACGCCACAGCGAGCATTAAATATTTACTTCAGATAAAGTAAGTATGCGCGCCTAATTTTGGGGGAACGCTGCGCTCCACATGTCGTATGCGCAACGAAAGCTCAAGATCAAGTATACGCCCCCTGGCCGCCATTTTGGCTTTTTTGGTTTTCCAAGCTCTGAATTTCCAACTATCGCACACAACTAGCGCGCAATTAAAAAAACAAGCGAAAATCCAACGGAAACAAAAGCGAGCAACACTTCAACTTGGGGCGAAGCGCCGCCCACCAAACCGCAAAACAAAAGCATCCACAAATCATGAGCTCTGGGATGAGGGAGATGGCCAATCATAATGCCGCCTTGTGCACTTGTGTAAACTGTATGTTACACTGAGCGCAAATCCGATTACTAATGCACAGGGAAGTCGCTTAGAACGAGCCATTGATAGGCGTAGACTACTAAGCATCGATTAGGAAAGAGTTTCGTATATAAAACTACTTCCTTCGACTACCTCGAATATCGGATACCCTCGAATGACAGACAAGCAATAGTCCCTTTTATCGTACGCACTTAACTAGTCCACTCACTTGTCTGCCCATTTGAAGGGATGCATAATCCTGTCGCTGATGCTGTTGCTGCTGCTGCGACTGATGCCGCTGCTGCGTCTGGTGCTGCTGATGCGCCGCCGCTGCTACCACTGCTGCTGTTGTGGTGGTGGGCGCCAGGAATTGCTGCTGCTGCTGCTGCTGGTTGCACTGGTAGAAGTGGCTGTTGGATTGGGATGTTGTTGCGGGCACTAGATGCTGCTGCTGCTGCTGCTGTTGCGTGTAGTTGTTGTAATTGTGTTGCATGTACTGCGCTTTGCTGCTGCTGCTGCTGCGGCTGTTGCGTCAATTGCTGATTGTAATTGACATTCATGCTGTTATTGTTGTTAATGTGGTGCTGCTTGTTGCAATCGGTTATCCAGGGGGCACGCAGTTGCTGCTGCTGCAGCTGCAACATTGCGTTGTTTCTGCTGATATTCGCATTGTGCGTGGTTGCCCAAATATAATTATTATCGGGCGAATTGAGCTGCTGCTGTAGCTGCTGCTGATGCTGCTGCTGATGTTGCTGCAGCAGTTGATGCTGCAGTTGCTGCTGCTGCTGCAGTGCGTTGTTATTGTGCTGCATCTCGGTGGCCTTTAGTGCAATCATTCAACGGGCAACAAATTGTCAGCGTTTATCACAAGATGCTGCAATTTCCTGCTCTCCTTTGTTTGTTTCTTACTCGTGTTATTTTTTGCGAACTTATTTTTGGCTTGATTTATCTCTGCTTGTGTTTTGTTTGCCGCACTTACTACATGTATTGTAATTGTACGAAACTTAGTAACACGCTTTTGTTTGGCTATATGTAATTTTTGGCAATTGGTTTGGATTGAGGGGGTTTGTTAAGTATTATTAAGGCTTAATGCAGGCACTTTACGTCAGAAATTCACTAGTTAGTCTCAAAATATTTGTAAAAAATGTTTCACCATACATATATTTTTAGGCTTCTCAATTATTTGCATGCTAAGTTTACAAGTTTACAAGTTTGGCTGTAATTTATAGTAGTATTAAATACTTTCCCTTATTGACTCTAGTGACTTTTGGTTTTAGTTCCCGAAAACTCCAAAGATATTTACACAGAAAGTTTTGCTGCTTGCGACTGAGTTCCTGGCAATTTCACGCTGATGAGTCAACCGCTACATCACTTTGCATATTTTTGAACAGCGCTTTATTAGGTTCGCGATCGATTGTCCTCGGATGGCCCCACTCCGATCGATTGGCAATTTTCGATATGCGATTGGCGATCAGCACGTGCGGGCCAAGTGGCCGGGTAACGGTAAACGAGGCGTAAACAAACACCGAATCGGGCAAACAAACACGGATTAAATTACGTGATTTAGCCATAAACAGGCGACGGAATCGAAAAAACCAGACACTGCATGTTCTTTTTAGACACACATATGTACATACGTAAGTGCTAGCATTTTCGCTAGCCAGACATCCAGTTGCTTTTGTTATTTTTCGAATTAAATCTTTCACAGCACGTTCGCATTCACCAACTCGCGTTGTTCAATTCGAATTATTTGGTTTTTCAGAGCCAGGACCGAACCGACTGACTGGGGAGGCAAGACGTCCACACGGCAGCGCGGCAGAAAGTGTATTAAAACTCAAAATGAAAATTTTGATAAACCTGCGCTCAAAGGCGCACACACACAGGCGCACACTTTGCAGGCGTACGGCCGAAGGCGCCGACGCGATCAGTGCAATCGCGTCCTGTGTTTTTCAAGTTTTTCGCGTTCATTTTGGAACTCAGCCACGACTCAACGCAGATGCCGTACCTAGTAAAGTGATAGAGCCTGAACCAGAAAAGATAAAAGAAGGCTATACCAGTGGGAGTACACAAACAGAGTAAGTTTGAATAGTAAAAAAATCATTTATGTAAACAATAACGTGACTGTGCGTTAGGTCCTGTTCATTGTTTAATGAAAATAAGAGCTTGAGGGAAAAATTCGTACTTTGGAGTACGAAATGCGTCGTTAGAGCAGCAGCTGAGGAGTCTCAACAGTTGGAGGAGTCTCTACGCAAAATCTTCACGGACACGCAGATACGGATACTGAAGAATGGTGGACAAAGAGCTACGTTCAATTCCGACGACATTTCTACAGCTATTTGTCTCACACCGCAGGCCCTCGAGCGTATAACCATCTGTACACAAAAGGATTTCCTTTGCCCAGTCGTACGACTTTGTACAGATGGTTATCAGATGTGGAAACGTCGATGTTGATAAACAAGTAAAATCTTTTTATTTTAAAATTAGAATATATTTTAGAATTAAGTACTTCAACAAAAAAAATTGAAATTAAAAATCAAAAACAAAAGTTAATTGGAAACTCCAAATTATTAAAAATAAAACTTTAAAAAATAATTTCGTCTAATTAATATTATGAGTTAATTCAAACCCCACGGACATGCTAAGGGTTAATCAACAATCATATCGCTGTCTCACTCAGACTCAATACGACACTCAGAATACTATTCTTCTTTCACTCGCACTTATTGCAAGCATACGTTAAGTGGATGTCTCTTGCCGACGGGACCACCTTATGTTATTTCATCATG
>ctg_1068-ins_IR3. Contig length: 904378. Coordinates: 491791-491735 (TE length: 57 < RefTE). Strand: minus. Range: 488735:491791. Total length: 3057. 
CAAGCATACGTTAAGTGGATGTCTCTTGCCGACGGGACCACCTTATGTTATTTCATCGCCGCTCGACCATCGAGAGATCGGCGGAGAGCTGTGTCAGTTGGTTGCGCACGCACCAGCGACCGGTCAGATCTGCGGCTTATCTCGCCGGCGTTCGAAATTTATAACGGTGGAGATCGGTCATCGGACGCACTACACTCGATCGGTCAGAAGCGAGAGAGATATCTTGGAACAGCCATGATCTCGCAGCTGGGACGGATTAGCATCATGAGTGCGGTGCTTTTGGCATTTGCGGCCCTCGTACTGGTGGGTAATATTCACACATTTCAAGGTCTTATCACAGATCTGTGTAGAAATTCAATTGATTGATATATTTTTGGTTTGCTTGCTATATCGTCTTTAACCAGCCAGCAGCTCGGAGAAAACCGAACTCGATCCCAATGCCACCTGCAACTACACGCTGGTGAAGAAGAAGACCTTGGGGGTGGATCCCTCGTTCTGGAAGAAGTTCTTCAAGCACCTTATACCCTTCACCAGTTCTGAGGGGCAAAATGCAGTTTATACTCTTCAAGCGGGACTTCGCGGACTGCGGAAGGGAACTGTTCGTGGGCGATGTGGAAAACCTGAGGAACTCGGGCTTCGATGCACGTCATCAAACAAGGTAAGGGGATTTCCGGGAAGATTAAAGTCCCGATCGAATGGGGAACTTTGCAGCGAAGTGACTGTGCCACAATCAATTCATTACACTGAACGGTGAGATAATGGCTAAAAGCTGTACAAACCTTTTAGCTCACAACAATTGACAGAGTATTTAGTATTTAGTACTACCACTAAGCCCCAGAAATTAATGTGAGAGCAAAACAACAATCTAATGAATAGAACCAAAACAAATATTTGCTAGATTCTCTCACCAAATAATTTATTTTTTATATTTCGTGACTAACACAAAAACAGGTTTCTCTGCTTTATATATTTACATTTTTTGGTTGAGCTTTCGTTTGAATTATCGCCATTGAGTCATTGCCATTGGCCTGACAATTGATTTATTGCTAATTACAAGTTAATTCATTATAATAGCTAACAGATAGTAATTGCACAAATTTACACCAAATACGCCAAGCAATACACCAATTTTGCATTAAAAGATAAGATATCAGGCGAAGTTGATATCATATGTACATGAATTGAAATCTGTTTATTTTATAGGGCATTGCTATTAGCACTTTTCAGCTTTAAAGTATATATTGTAGTTTAGTTTACATTTGATCGCAATAATATTGATATTTTATATTGACTTTCCTGACTGCTTATTTTTAGGATAGTCATTCATGGCTGGATGAGTCAGAGCAAGGGTTCGCATATAAGGAAGGTTAAGAACGCATACCTCAGCCTGACCGATCCGGGACCCAACGGAGAGCCCGCCCCCTACGAGGACTTCAATGTGATCGTATGTGACTGGAGCAAGACTTCCACGAACGTAAACTACTACGAGGTGGCCAAGACGGTGGAGGACATGGGAGCCCTGCTGGCGGAACTGGTGCGCTATCTGAACCAGGAGGCGAACATGCACTACGACGACGTATACGTCATTGGACACTCGCTGGGAGCGCAGATCGCCGGCAGTGCTGGCAAGCAGATAATGCCATATCGATTCAACACCATATACGCTCTGGATCCGGCGGGTCCACAGTTCCGGGAGAAGAGCGACGAGTACCGAATCGATGCTAGTGACGCCTCCTATGTGGAGTCCATTCAAACCAGCGTTAGCTTTGGCTTCGAGCAGCCCGTGGGACACGCCACCTTCTATCCCAACTATGGGAAGAATCAGAAGAAATGCTATGTCTATGGCTGTTCTCATAAGAGATCCCATGACTACTTCATAGAGTCGCTGACGAGTCCGGCGGGATTTTGGGGACCGCGCTGCGAGCGTCACGATGATGGCACCTGGCTGCTCCTAATGAGCGATGGAGAGTTCCGGATGGGCGGGGAGCCCTCAATCCCCAAGAACGGAACTTTCTATGTGAAAACCTACTCAAAGCCACCCTATGCCATGGGCCACAGGTGGCAAACGGAACCGCCTCCACGGGAAGATGATGTTGAGAACTCCACGGAAGAGTAGGATATTAGTTAATATGTGTACATTTGTGTGATGAAATAGAAGTTTGGTATTTATAATTGGTTATTTTTCGTTTACAGAGAATTTATTATAAATAGTACACCTATTTCTAGAAACATTTTTTTAAGTTACTTCTTATCTCGCAACAACGTGAGCCAATTAAGTTTTATGGCGAACTATTCACAAAGAAAAACCATCTAGCGAGTGTGTAAGTCAGCTGGGAATAACTATTAGTAACCTAAACTTCAAGATAGGTATATAAACCTCACGAGGCACGGAAGGCTTATCCACTCTTTCCACAATATTCAACCGAAAATGTTCCGCGCTCAACGTGTTTGCTTTTACTTTATAGCTTTCCTGGCCTTCGCAGCTGCCAGACCTAAAATAAACTCGCAAATTTCCCAAAATCAAGTTGGATTTCGATTGTCCAATGTTTTGACCAAAGAAAGTGTTGCTTCCAAGTCATCAATGTCCACAGAGGCAACCAGTGAACCATCCACTGTGACTTCTGACGTGCCCACACTAACTTCACCATCATCATCATCATCTGAGGAAACTAGTGAAGCACCTGAAAGTTCCAGCCAGCAACTATCACCATTGACTGAAAGCTCCAGCGAAAAGGTATTTGAGGTGACCACAGTACCTTCATCTTCGTCGGCGGAAACTAGTGAAGCATCTGAGACTTCTAAGGCATTCACCGAAACAACCACCACCACGGAAAGTGACGTGACATCTGAAGATTCCACCGAAGATGAGTCATCTGAAGATTCCACCGAAGATGAGTCATCTGAAGATTCCTCCGAAGATGAGAGCTCCGAATCAAGTGAGGAATCAGAGGAAGGATCGTACTACTATGATGATTCGGAATACGACTACTACGATAGTTACTTATATTATTGATTCATCGCGTTACCATTAAACTTTATGTCAGATCGGAATACAAA
>ctg_1188-ins_IR3. Contig length: 63492. Coordinates: 31575-31634 (TE length: 60 < RefTE ). Strand: plus. Range: 31575:34634. Total length: 3060. 
CAAGCATACGTTAAGTGGATGTCTCTTGCCGACGGGACCACCTTATGTTATTTCATCATGGTATGAGCTAATAAAGCAACAAAACCAGCAAGACTCTCTCACGTTCTCTTTTATACTCCGTACATCTGGAGAAAGAGGGTATGTGCATATTGAAATCTCACCAGGTTCAAATCCCAAACTCTATTTCAGGTAAAGAGTTTGAAACGATGAAGACATAAAATTATATGTCTGTTCTTTATCAATGCATATTTTGCTTATTTAAAGTAGTACGTTCTGGACCATCATAGAATTTAAATGAACACCTTAATCTGTAGGCTTGTAGCATCATTTTTGAGATACTGACTTATGAAAGCCTTTCACATTTTTATTTCTAGTTGTTGGGAATCCTGTTAATTCATACAAAACTTATTAATCGCCTTTTTATTCGAATAAAGGGTATTCCACAATTGGCAGTCGCACAACTCAACTCTTCTTGTTCTCCCTTTCTCTCGATGTTCCCTTCGCCGGCGCACTATGGGAAATTTGACCACTTTTTCTGGACAAAATTAATAACTCCAGAACGGAGATAGATATTAAGATAATTAATTTTTCTTGCATTGGGTTAAGCTAGCTCATATCTTTTATGATACCAAAAATTGTGGGCGTGGCACCTCCCCTATATTTAACTAACTGATTTTGTATAGGGTTTCTCTAATTTTGTATGATTTCAGTGGTAGTGATTGCATTAAATTATTTTACGCATAATAACCACAAAAATAAATAGAAATCAATGAAACAATTCAGAAACAGCCTTGTTTAACTCCTTTTGCTAAAATTACTCTAAATTTGAAAAAAAAACAGGCTTAGGTGCAAAAACTAAAATTATTCCCAAAATCGCAAAAGTGCACTTTTTAATTACAACTATCTAGGAAAGAATTAAATAAGCTACAAAATTAAGTATATTTCATGAATGAATTCTTCTGCATTCACTTTAAATCCTTTTTAAAAGTTATGTTTTTATCACAAAAATATATTAGTAAGACGACTTACATTTTTACGGTTTTAAGGGGACAACACGATTTTTTTGTTAGATTTGAAAGTGACAGACACATAAAACCTTTAATTCAAAAGATATTTAAATATTTGCAGACAAACATTTTTTTGTGCGTGCAACAGCTGTTTTCAACAGCTGATTTATTTGTTGTGGCGCCATTTATATTTATTTTTGGTATGCAGAAGTAAACATTGGTTTAAATATGAATGCTTTTAATATTTAATATTATTTTAATTGACCGACATTCGTAAAATTTGTTTTGGCCAAAAAAGAGGGTAAATTTCCCATAGTGCGGCGGTTCGGTCAAAGAAGATCGGTAGGAAGAGGAACAGAAGATCGCTTGCAGTTTTCTGTATCTGTATTTTTTGTATTTAAACTGAAAGGCGAACCAGAAACAAAAACAATAACAATAAAAAAATAAAACAATAATAAATAACAAATAATAAATAACAAATCAAACTGACTCTCCCAATAACCAAATGCAATTTCCCACATTATACACTTACTTGTTTTCTTGCTTCTTTGTTTTGTTCTGTAGAAAGATCTCGTTCGAAAAAAATGAGGAATCACAAAAATCAAAACAAGAGTCGAACTAATTAAAAAGCAAACAAACTAATACACGCATAGACAAACAAGCACACACACACTCGTACGCACAGTAAAAAAAGTGAAAACAAAAATGAACGAATTAGTTGAACCACGTTTTAGTTGTTGTTGAGTTGACTTGAGTTTTGTTTTGCTCAAATATTATAAATGGCAATGAAGTAAATCCAAACACACGCGCTCGAAAATCAAAAGTCAACTTTGTTGGTGCTGTTGTTGTTTCTGCTGTTCTTATCACACGTTCTTCGCTTTTCTCTGGTTTTATTTGTTTTTTATTTTCAGTTAAAGTTAGTTAGAGTTTTTCCGCCGAACGTCCGCCACCCGCGACTGAAATTTAGAGAATGAAATTTGGAGCGGAATCGCAGCGCAGCGAACCAAGCCCGCACATTGGACCCAAAACACACAAACCTGGGATGCTAGCGAAAAAGGTGCCGAAGAACAAATTAATGACAGGAAAATACCGCTGCTTACCATTTGGTTTTCAAGTGTGCCTAATTAATAATAATAATAAAGGTTTACCATACGTGTTTTATCAAATTGGTAGGCCTCTTTGTTAAGCCCCGTTATGCCCTTTATGTGCTAGCTTCAATCCCTATCCATATAGTTTGTATCCAACAAAACTATACTCAATACCGTTCACATTTGCCCCAATGTGCGGCGTCGCGAACAAAACACAACATGTTCGAACGCAGGTTCGGTTCGAGGCCCACTGCGAACTTGGTTCGATGGCGAGTTCGAGCTCGAGGCGAGTTGCAGTCTTTGGTTTTTATGGTGCATTATAAGTTTTACTTAAGTTACATTTCGAACAAGAGAATGCTATATCTGAGTTCCCTGACTATCTGTTACCCGTTACTCAGCTTGTCTGAATGCAAACGTGAAATTCCATAATTTGTCGATACATATTGGGGAATAAAATAAGACAAAATTTTAAAATGATCAAAAGTGTGGGCGGGACAGGTTTTGGGCGGTTTTCGGCGTTAGGAGGGCGTGGCAAACGTTTTATAGCAAATCGATAGAAATTTACAAGACTAATAAAACTGTATTATAATATTAAAACTTGCGCTGCGTCTATGTCTCAAGAATCTGTATGCTTAATCTGAAGCTTCTAGCTTTTATAGCTTCTGGAATTAGGTGCTCATACGGACATAACCAGACCGACTTGGCTATTGATCCTGATCAAGAATATATATACTTCATATGGTCGGAAACGCTTCCTTCTGCGTGTTACATACACTTCAACAATTCTAGTATAACCTTTTACTCTACAAGTAACGGGTATAAAATGTATCAAAACAATAGAAAAAAAAATTCCAAAGGAGTGTTTTTTTATTTATAAAGTTAATTCTCAACAAGACTTGAAGTCATATTAAAATCTAAAGTTTAAAGGCGCTTATTATATATAATTAATGACCTGCCTGTTCTTA
>ctg_1191-ins_IR3. Contig length: 93336. Coordinates: 88347-88288 (TE length: 60 < RefTE). Strand: minus. Range: 85288:88347. Total length: 3060. 
CAAGCATACGTTAAGTGGATGTCTCTTGCCGACGGGACCACCTTATGTTATTTCATCATGAGCATACGTGTGCACACATAAAGTTGTCTGCTATCACTGTATGCGTAGAAAAGAGCGGTTCGCTGTAGCGCTCTTCGCTCTCTCGCTCTCTAACAAAAATTCGAGAGAGCCTGGAGCCACCTCTAGAGCCACGGCCAAAAAATTGTGTGCCAAAAATCGTATGGCGTTACGCATCTTGTTATTCTAGTGTCTTTGGTTTTACTGTAATTTTTGATTTTAAAATAATTTGACCGTTTATTGTGTGTACATCTAATGGAGCTTTTGAGTTGATCGGACAATTGAAAAAATTTTTACCCATCAAATTTATTGATGAACCTGTGTCAATCAAACATTTGAGTTTGATATCGTTCATAGTTATTTGTATGAATGGGTATGTTCTTCTTCTACTTCTGATTCCGATCCCAAGGCAAGTTGATGAAAATTTTCACTGGTATCCATTTTAGACTGACCACTGGAACTTTCACGCTGCCTTTTTTGGGGGCTGGTTAGTAGTAGAATAAGATGTGGGTTTTTGAAAATTTAGAGCGTTTTGCGCTCTACCTTGGTCTAACTTTTGTTTGAACTCATTGTATGTCGCTTGGTTGCTTTCAACTTTTTTTGAATTATTACTTGCATAATTATTTCGATTTTGACTTTGCTGTGCTTGAATATAATAAGGTTTTATACCTTTGGTCATTATTATTTCCTTTATTCTTCTGAGAATCATTATTTTTACTACTGCTTTGTGGTGTAGATGGACTGTTTAATTTAGCTTTAGCTTTTTCTGTATTTAATACAATTGTATCGTAAAGGCCTTCCCTTTGAGCTACTTGTCTTAATAATGTTGTTGTTGTAATATCATATCTTGCTAATGTCATGAACATTCTGTCTGGAATTCTTTTATAAATTACATCTTTAATAGTATTAGCCATTGCGGCGGTATAAAGAGTTGTATTTGTATAATTATTTTCTAATGATAATTTACTTGAAATTTCGAACATCTTATTTTCTAGTTCTTCTACAAACTTACGAATACTACCACTCCAGTAGGTGTTGTAAAGTCTTCTTAGCAACTCTTCGTATGGGATTTGGGTTTTAAATTCATCAATGAGGACTGATCGTAGTTCAGCCCAAGTGTTGCACTGTTGTAGCTGGGATACTTCTTGTGCATGTTGGGACAGCTGCCTCTCGATGGCACTGTAGAGTACACTATGTTGCCTCTTGTCTGTTGTCGGGTATAGGGACATCACGAAGTCCACACGTCTCACAAATGATGCCAGTTCTCTTGTGGAACCGTCAAATGTTGAGATGTGACGAATCTGGCCCAAAGCCTGATTCAAATGTAACTCAGATAGAATCATAATTTGTTCGCTGGGTTGTGCCATGTTGTTGGCTATTGTTGATTTTTCTTTGAATCACTTGGTAGATTGATACCGGGGTTTTATTTTTATTTTTTTAAAACTTCACACACCTTTGTAGCAGTCCAATCAATGCTAGATGGGCTACACAACACTGACCTGGTAACAGTCACACCTTTTATTTATTTTGGTGGGTCACACTTTAATGGTCACTTGCAGTTTTTTAATTTATATTTGTATTAATAGTATCCAACATCGAGAGTTAGATAACTGTTCACAAATTATTTTGTCACATAAGTTCTTTTGCGGATCTGCTTTGTATAAACTGAAGCACAAACGAAACTTTGTTCGCCACGAGCTGCGCTTTATTAATCTCGAACTAATCTATTAGCTCTAAGAGATTATGTTCACACGCAGATCCTACCGACTGCGCCAATTACAACTTCGCGGTTTATTGGTTTATAAAAAAGGTATTTTTATTGATCAAAAACTTAAGCTAATGTCGGAGACAAATTCACGTCTTACACAATTGAAGTATGAATAAAATCTAAAGTCTAATTTACAAAGCGAACGCTTAGCAAACCCTTTGTTGAGCATTTACTGAGTATTGAGTATTTACTTCTTCATATTGAGCGTACATAGGCTCTCATTTATGTTTACGTTAATTAGGCGCTCTCTTGAGTGGAATGCGCATGGATACAGATCAGCCGAGTTTGAGCTATGTGGAAAGTTTTCGACCCTTAAAGCTGTGTAAGCAGTTTTCACCCTGTTTGTGTTTATGTTAAATTGTTTCCATCGGCCGAATATGTTATTGTCACCAAGAAGTTGGGGTTCTAATAATTGTTTTTCTTATGTGCTAAGGCGTTCTTCTATTTTCTATTGTTGCTAAGTAAAAGAATATATAAAGTGGCTGGTATATGTTGTAGATATATCTTATGTGGTTGAGCTTACATATTTCACTATATATATATAAGTTATATTAGCATTTTTCTCAATTGTTTTGAGCAATATGATCAACAATGACCAACGCCCCCTAATTTGGAAAAAATTGTAAGACCTAAAAGTTCCCACTCCGCTATTTAGTGGGTATAGCTTAACAGTTATTGAGAAAAAGGTTGAAAAACTTATTTGCCAAGAAAAGATGCAAAGGAAGCTTTGATCGTATAAAGACATCGACCAGCCAAATTGAACAGAATTCCTATAAGCCAATGACTTATAGTGAGCCTATTATTACAAATAATCGAGTTTCTCGACTATCAGATACCCTTTACTCAGCTAATGGGAATGCGAATGTGAAAATTTATTTTTTGTTTGGGATATCGGGGATATAGATTGATATTGGGGAATAAAATAAGAAAAATTAAGAAATGGTTTACAAGTGTGGGCGCGACCGTTTTGGGCGTTTTTTAGGTGTAAGGAAGGTTGTGGCCAAAGTGTTTTTGGTACACCAAAAGAAATTGGCAAGACAAACAATTAAACGAAGAAAAATCTAAACATTTTTTAAATGTGTAACGGGTATAAAAATATCTTACTCCACCACTGAGACTTTCTCATTCATGATCTTGCCGAGTATACCAAGATAAAAATACAACGGCACAATTCGTAAACAAGTACTATTTAAGTAATCTCTAATTATCTTATCTTATTATTATATTTTTATTAA
>ctg_1434-ins_IR3. ALERT!  Contig length: 1458. Coordinates: 61-2 (TE length: 60 < RefTE). Strand: minus. Range: 1:61. Total length: 61. 
CAAGCATACGTTAAGTGGATGTCTCTTGCCGACGGGACCACCTTATGTTATTTCATCATGG
>ctg_1437-ins_IR3. Contig length: 597955. Coordinates: 277292-277351 (TE length: 60 < RefTE ). Strand: plus. Range: 277292:280351. Total length: 3060. 
CAAGCATACGTTAAGTGGATGTCTCTTGCCGACGGGACCACCTTATGTTATTTCATCATGGTCTGAGACTCGCTATCTAGAACTAACGGGATCAAAAGCACTGCTGCTTGCCCGTGCGTATACATTAAGAATAAAGCTTTCATCATTCTTGGATCTTGACACCAAACCGAGCAGTTGATTTATTTAAACCTGGGCAGCAACTAACTAAGAGTAGAGAAAGGAGGACCCCGATCCAACGGAGGCACCCGTAACTCACGCTATAATCTATAAATAATTAAACACAACCGGCTTTCTCGTCAAACTTTTGATGCATTTGTGAATGTCATTATTGTTGCGTTTGCTGCTTTATAGAAACAATTGCAAATGCCTGGGCGAAATGACGGGATCAAATAAATCTATCAGATAACTGCTGGATACATATATGTATCCATATGTGTATCCATACAGATCACACAGTTCATGCGATTCAAATTCATTGGAGCGATGGAGCGCTCTGATCGTAGAGGCGATCGTTGACTATCTCCAAATGTATGCCACCATCTGCCTGGAGCACGAAACCCTTGGGATCGAATTTCATGTCCTTCATGGTGGCCTCGCAGTTGCGCACTGAGTGATTCTTCAGCAGGCTGACCAGGCCCAGTTTGCTCTGTAGCAGGCCAATCCGGCTGCCAATGCAGTTGTGCGGCCCAGATCCGAAGGGTTGATATGCCATGGCCACTATGTTCTTGCGGTTCGCGGGTGAGAAACGCTCCGGATCGAATTGGCTGGGATTGGTCCAGTACTAGGAATAATCAGATAGTTAGAGGAGGGGGCTTATGAACTTCTCCATGGGATGGAATACCTTTGGATCATGATGCAGTGCATAGATGGGTATGAACACAGGGGTTCCGTTCTCGAGAGTGTAGTCGTAGAACGGCTTCAGGCTCAAGTCTGGCTGTCCCTCCACGCTCTCGTACTCGCGGTCCAGGAACGGCAGCACCGGATACATGCGCAGCACCTCGTCCACCACCATGGCCAGATACTCCAGGGACTGGATCTTTCTCGTAGCTCAATGACCCACCGCCCTCCACCAAAGCTTCGTTGATCTCGTCGCGCAGGCGTTTCTGCATCTCTGGATGCTTGGCCATCTCGTACAGGGCAAAAGACATGGTCGAGGAGGAGGTCTCGAAACCCGCCGTAAAAAAACACGCCCGCCTGAGCCACCAGGAAGTCCTGGTTCTTGGCATAGTGAGGCTTCGAAGGCTCGGCAGCCGCCTCTTTGCGCAGACTCACCAAGACATCTATGAGATCATTGCGGAGCAGGCCCGATCGCTCTCGCTCCTCCATAACGTGACCAATGGTGCTGCGCATAAAGTGGGAAAAGTCCGCCGTGAAGAACTGGATGCGCATCAGCGACACCAGCTTGGGCAGGAAGAAGGCCACAAAGAAGTCCTTGGCACGCGCTACGGTGAAGGTGAACATCTTGCGTCCATAGTTACGGAACTCTGCGTTGGGATTCTCTAGGCTGTTAGCACGAATGCCAAATGCAATCGTGGCTATGCTGTCCGTGGAGAACTGAGCGCAGATCTCCTTAATCTCCGTAATGAAACTCCCAGAGTTCTTCTCTCCACGCCTCTGCAGTGCCAGCTCCAGATCCTTTCCAATCTGCACAGCATATATGTATGTTTAAATCCCTCATAAGGATAAATAAGTTTCAACACAAATCCTTACCTCCTGCATAAGGGTGTACATCTGCTTGACCTTGCCGCTGGTGAAAACGGGAGTCAGCTTGGTGCGAATTCCCTTCCAATGGGCATCCCTGACGAAGAACAGGTTATTATAGCCCAATGGATCGCCATGGGGATCGCAGCGGGCGTATCGGTTGTGGAACCGATTGAAGTCCTTGATCAGAATGGATTTGATCAGCTCTATGTCGCGTATTATCAAGCCGGGCTTGTTCATGGAGTAGATGCCCACCACAGCCTCGTCCTTCAGCCGCGGATCATTGTATATCTCCGATAGGTGCATCCCAAAGGAGTTCTCCATCTTGAAGACCACCTTGGTGTTGCCAATGATCGGCGTGGGCGGAATATAGGGTATGCCCTTGCGTTGCCAGTAGCTATGGTTGCGCTGGAACCAAGTGTAGAGCGCCACCAGTGCGGCGACCACCACAAAGAGGACCTCGGTCAACACCATTTTGGGGATGTCGTTGTAATGGGTATCGCCACTCTGAAATTAATCGCTAAAACAATTAATCAAATGCCAGTGCCCTCAGCATTATCTTATCTCGATCGCATTTGAAACGGTCGATGGTTTCAAATGCAATCTAGAGTGTTTTGCTACCCATGTTTACCTAGATTTTATTAAATCAGCCGCCTTAATTATTTTTAGCTGGCATTATCTTTTCCATTCCAACGCAAATTACAATTAGTTATGATAGGAGCATTACAATGAGTGTTTATGATACGCTTATAGTAATTCCCGCCATATATACACCCAATTAAGCTGCTTGTAAGCTAAATAGAAAATCTTTTCGTCTTAAGCTTTATTAATTATACATGAGACTACTATTTCTATAGAGCAAATGTCCAGAATATATTTCTTAGAAACCAGTTCTCTATTTATTTTAGTAACAGTAACAGTAACCAAGTAATCTTAATTTTCAGAGTTGCCCTCAATTCCATATGAAGTGTGGTTTTTTCAAGGATATCACACTTTTTCAAATTAAAATATACAATTTTGTATACCGAATTTCATAACTTACTTTGAAAATATACAGGTTTTTTTAGTCACACAATTTATTTGCAACTGGCCTAATTCGCAACAAGTTTGTCCAGCAATTTCAAGGAAACTTTTATTGGATCTATAAATTCTGAGCACCCGCGTACACAACCGACAATTAAAGCTCTACGCACCGCACTTGGGGCGATTTGAAATGTTGTTTGCGTTTTTATACTCGAAAGTCTCAAAAGTTCTGAGATAGCAATTTCAAGTGCATACTTATAAATTCACCTGTGTGGTGGAAAAAGCTTTAAAATACGACAAACAAACAACAGCAAATCCAGAGGGACTCTAAGATAA
>ctg_1535-ins_IR3. Contig length: 499679. Coordinates: 213246-213188 (TE length: 59 < RefTE). Strand: minus. Range: 210188:213246. Total length: 3059. 
CAAGCATACGTTAAGTGGATGTCTCTTGCCGACGGGACCACCTTATGTTATTTCATCATATCTCAGGGTCTTAAGACTGCTGCTCAAGTGTTTTGCGAACAATTAAACATGCAACAGTTATAATACGTTCCGCCTTTGCTGCCTGTGTGCCGCTTGTGAGTTTTGAGGAATGCCCTGCCGCCTGGGGAATGACGACACATGTTTATCGACGGGGCAACCCCTAAAGAGCAGTCATGACCTTGACAACAGAGCTACAGAGCAACAGATACTCCGCACTCACAGCCACAGCCACAGACACAGATAGCGATACAGATACAGATACTTTCGGTGCGCGTCTGGAAATCTGTTACCATTTTTTTCACGGCCAATGCGCATGCCTGTGCATACATTTCATCGGCTCAATTCGAATCGAATCGAATTGAATCGAAGCGAATCATTCGCATAGCCCCATGAGTTTGCCTACGTAAGCGCTTTGAATTTATCAAAATTTTTGTGTATTTATGGCTATTTCTTTTTTCTCACTTTTTTGCTAATATGCAAAATTCACAACGCCGCCAACGTATTTCCGTCCTTCAAATGCCAAAACGCCAAGACAAGCAGAAAAGAAGAAGAAAGAAAAAACGAAAAGAAAAGAAAAAAATTTCAAGAAAGAACAACGCACACAATTTGTGAAAATTTTTATTTTGATGGCTTGGCGCGATGGGAAACATTTTTGGTTTGCTCTCAAATGCACGATTTGGAGATTCTTTTCTTTAATCGTTTGCTTTGGTGGCCTTTGATAGAGCAGAAGTATTTATAAACAGTTTAATTTAATTAGACCACGAAATAAGAAATATACGAAATAACGTGACATTAGAGCAAAAAAAGCACCAGCCTTTGCTTTTGCGGCGCCATAAAGTTTGAAATATCGAGAATGTTTCAAGATTCGTTTTATGGGGGGCGAAATTGAATTATGATCGTTATGGGCTGCGCCAAATTGCGTAATCGAAGTGTTTCGAGTTTTTCCATTTTGCTGTCATAAAGCCAAATACAAATAGATAATATTTAACAAAAATGTGCTAACGCAAAAGGCCAATAGAGGCAACTAAAAATATTTATGCAGATATATAGACGCCAATGTGTGTATATATAGCCGACTAGTTGGCTCTATACCGTCTACTGTCTAAAATAAAACACTTGAATGTCGTCTTACGTAGTTGGAGCATTTAAAAATACTTTTCTAGTGAGGCGGCGGCACCAAAACAAAATTGAAAATCAAGAAAATCAAGAAAATCGAGAAAATCACATTCTATCAGCCAGCAGAGCAAAGTCAAAAGTCAAAGACAGTGGGAAAATAAAAATAAACACAAATTATCGAACGATTTCTGTCTGCTTTTCTTGATCTTCTGCTGTGTTTCGCTTCGCTTTGTGTAAACAAAAATTGTTGGCCTGGCAATTATTTAACACTTTTGGCCACGAATTCTATATTTAAAGGGGTTCTCTTACCAATTTCGCAATACGGAGAAGGAAATAATTCGATATTTACTTTGAACTCATATCATATTTACGATTATCGTGCCTCTAAGCAATATTCATAATAATATTCGAAAATATATGATTATGAATCTGGAAAATTTATTCGTTTTTGCTAAGTTTTTAAGCTTTTCCTTTAGGCACCTTTTATTAAATTAGATATATTTTAATAGTCCATAAATCTATAGAGGAATGTCTAAAAGTGCTAAATTATATTGTTTAAACTGTTTTGTTTTGCTGTGCCAAAATCAATTTTGTTTATACAGATTTTCACCTACATACATGTAAACCCAGAGACCTTGGCAATCGGAAAACATTTCAGTACGAAAAGAACATGATTTTTACTCGAGAAATTTTACAAATTTTCTCTGCTGACGTCAAAGAAAATTTGGGAATTTCCGTGCTAATGTGAAAAGTGTATAATGTGCCGAGAATTTGGTTGTGTACGCCAAATCGCTTAATATATTGCTTACTCATTCGACGATAGATAAACGAAATAGATCTCCTGCAAAGAGGCTTATAGACCCAACAAATATTCCATCGAAATGTCTTATCTATTTACCAATTTCCGTAAGCGTACCCTTTGACCTTTCACTTTCCACAAAAAGAGTCCACGGCCCGTCGATTGATAAGCCTCCGTAATCGAAATTTATTTCTCGAAAAGAACGCCAGATTAGTCAAGTGATCGACGTCAGAGCACTTTTCGAGAACTGTTTTCGCAATTCCCCATAATATATCAACCGTTTGGCGTTGTGCTTGTTTATATCAATATTCTGCATTGGAAACCCATTTTAAATAAATAATAAATAAATGAAACTGTATACCGACTTGGCTCGCATCGCTTTCAAACTTATCAGCAAATGGCAAAGTTCTGCTCAAAGGCAAGATGTCTTTGTTCTTATCAGTTCTTGGACACTATGGGTTGACTATTTATGGGTCATAAATAGTTAAATTCATTAAACAGTTTAATATTAAACATTTGCTTCTCATATGTACGTCGTTTGTGTGCAATTTAAAAGGAAAAAAATTTAAAAGAAACACATCTTATAAACTTTCCTTTTTGTTTCAAAGTATGTTTTGGTCAAAAAGATAAAGCATAACTATTCCATCTGTATGTTAAAGTTGACAAGACATCAAAGTAAAAAGCTTTTGTAGGCAAACAGTAATTATCATCGTAGGGTATCAATCTTCACGAATGCCCCACTTAAGTAGTCATCTTCTATCTTCCGTCAAGAGCGATCGTCACTCTCTCTCTTTTTTTCGTTCGAGAGCGCATGCACTCGCTCTTTAATCGCCTTAATTTGATTTCCTATAACACTTCAGCACGGCTGAGTGGGCAACAACAATAACAGTGAGACACGGGTACGTCACAGCCGCCTACCCTTTCCCCTTTGCCTTCAATTACCAAAGAGGGAGATGGCGCACAAAGCGCTTATCAAGCTCTTCTGTTCGTCGTAGTGTAAATGTATGTGTGCATGAGTGTAAAATATTATCGCAGTGTCCAAGCTGGAGCAAGAAGAAGAGAAGACGACGACTAGGAAGAAGAA
>ctg_1646-ins_IR3. Contig length: 965389. Coordinates: 449569-449628 (TE length: 60 < RefTE ). Strand: plus. Range: 449569:452628. Total length: 3060. 
CAAGCATACGTTAAGTGGATGTCTCTTGCCGACGGGACCACCTTATGTTATTTCATCATGATCCAAACGAAGTGGCCACAGCCGAAGTTGTCAAGCGAAGCCGACAAGTTGTATGTTACTTCATAGCACACTGTTCCACAGGAAATCACTTTTATTTTATTGGCTCCATTCACTTATCATTTCATACGAGTAAAAATATACATTTTCTCTATTGGCGATGAAAATCTGCTAAACCGAGCACGAAATTAATATTTTAATCTTTTGAATTTCGATGGACTTGAATCCAGGTACGTTACAATCAGTGTTGGTAGGCATTATCGATAAGCGATTGTTGAACTAAACACTTTTGTCGCGAAGCAATCGATGGCCGTTCACTCCGCGCGAACTAGTTCACATAGAAAAATAACAAACTCATTTCGCACAGAGTAAAATAGAAAATTACACTTTGAACGGTCTTCAGGCTTTTTTTTATATAAAAACTAATGAAAATTATGCCCGTGTCATGCTAGAAAACATTTCCCTGTGTGTGATCAAGATCGAAACGGATTTGGATCCCAGTGCAGGTAAAATTCAATGCAGCAACGATAGCTTCGGACAAAGGAAGTGCATTAATTCTATATTTTCGAACAGATTCTGAGGGAGCTGTGTCCGCCGAACATCCAACCAATCCCCGAGTGCTCAAGGAGCGGGAACGCGACCGCGGACTTCGCCAATCCCGCGACATCACCATCGAAACGTACACAAACCAGCGTTGGAAGCGGGAATTGAGTGAACCCAGACAGCAGGAGATGAACTGGGTAGCCGCCGTGCAGCATGTGAACAGCCCTCGGCGGGCAGCTCCCGGGAGATAACTCCTCGGAGCGGCGATGATGGCCAGGCGGGAGCCAGCGCCTCCAACTTTCCCCAAGAGATAGGGTACTTCTCCGGCAATCCCATCGTCGAGGTGACCAAAGGTCTTATCCATCTCTACAAGAAAAGTGGGTTAACTCTGCTCTATCCTACAAAATATTTCACTCACCATTATTTTCTGTATGCTTCAGCGAACGCAAGGCCATCAAGGAAGCTCCATCTAACCAACTCTGCCTGCTGGCCGTGCCAGCCACTCTTAACTGCCACGATCTGCTGAACTTTATTGCCCCCTGTCATGCAGAGATCAAACACATCCAGATTGTACGTGACGGCAGCCCCAATCAGTTCATGGTGCTTTTGGAGTAAGCGGCGTTCCACTCTGACATTACAGATTCACGGATATTTACTAATATAATCACACTCTTATAGATTCCGCTCGAATGAATCCGCTTTGGAGTTCTACAAGTCCTATAATGGCAGTACTTACAACTCACTGGAACCGGACTCGCTGTGCCACGCGGTCTGGGTATCAGAGGTGGAAAGGAGCGAGCATGGAGCACCACCAATGGGACACACCGAGCTACCCACCTGTCCAGTGTGCCTGGAGCGCATGGACGAGAGCGTGGATGGAGTGTTGACCATATTGTGCAATCACGCCTTCCACGCCAGCTGCCTGATGAAATGGGGTGACTCCACCTGTCCGGTGTGCCGCCATGTTCAAACTCCTGGACTGGTCGAGGATTCCGTGTGCATGGAATGCGAGGGCACCGATTCCTTGTGGATCTGCCTGATCTGCGGACATGTGGGCTGTGGACGCTACCAGGAGGCCATGCTGCTGCACACTTCCGGGCCACAAATCACACCTTTGCCATGCAGTTGGGCACCTCAAGCGTATGGGACTATGCCGGTGACAACTTTTGTGCATCGCTTATTTCAAAACAAATCCGACGGCAAGCTGGTGGCATCGCAAACCGAGAAAGATGAGCGCGAGGAAAAGATTGACTCCATGCAGATGGAGTTCACATACCTGTTGACCTCTCAGCTGGACACACAGCGCAAGTACTATGAGGAGCGCATGGAACGATTGGAGCAGGAGTGGCAGAACCACAAGGCGACTGCCAACGACGCCAAGACAGAGGTTTCCGAGCTTCAACAGCTTCAGCAGAACATGCAGAAAGAAAAGGTCAATTTGGAGCGCAAGTTGGCCCAGCATACAGCTAAGTAAGATACAATACATTCACATCGCCTTTCTAATTAATCAAATATTAACCAATTTCGTGCTCTTGTAGGCTAAAGGATGTACAGAAGCAGCTGAACGAAGAGCGTGAGTTGTCCAAGGCACTGCAGAGCAACCAGAGCTCCTGGCACGGCAAATACAAACTCTTGGAACAGCAGTACAACGAGTTCAAGCAAACTCACGACGCCGAGGTGACCGAATTAAAGGAACAGCTTCGCGACATTATGTTCTTTTGGACAATCAGCAAAAGTTGGCCAACACCGAGATAGCGGGTGGCACCGTTACAGGCATTGCAGAGAAGGAACCGGATCCCAACACCCGGCGCCGTAATCGTCGCAAGAAATAAATCATAGCCACCGTACGCCGTCTTTATATCCAAGCTGCATTGTTTACCCGATCTTAGATGGCTATGCAAACCGAGTATATAAGGTTTATAACAGCTCTATATGTGATTTCCTTTGTATAACGAAAACCTAAGGATTAAATATAACTACTACTACGTAGAAAACCATATGTCCCAAAATGTATTGCGTGTTTATTTTGAATTAATAAAATGTTTGAAGAAAGCCGCTTTTCATTTAAATTTTTCCGCTGGTGGCAATAAATTCTGTGTACTTAGCTCGCCAATTTAAAGTTATTATTCGAATACAATCGTGGATTAATAATGATATCATTCAGGCTTCGGACAAATATCCTCGCAATTGAATGTGGGATCCGAAAGCTCCTGGGGTTGCACTGCTGGATCTGCTTGGAAAATCACGAGCTTCTCCTTCATTTCCTGCTCGTTACGATCAAGATTCATCAGATAGGCGGCAATAAAGGCGCGTGGATCCTGCGGCGAATGAATGTGCAGTTGGGCGAAGGCCCTGACCAGTACGTCGCCCATCTGCTCCTTGATCTCGGCAGCCATTACATCCACGGCCTCCAGATTCTTGCTCTTGGGCATCCAGTCGTATCCCTTGAAACAGCAGCAC
>ctg_2153-ins_IR3. Contig length: 234299. Coordinates: 27059-27118 (TE length: 60 < RefTE ). Strand: plus. Range: 27059:30118. Total length: 3060. 
CAAGCATACGTTAAGTGGATGTCTCTTGCCGACGGGACCACCTTATGTTATTTCATCATGGCGTGGCCGAATGACGACAACGGGTTTAATTGATTTCGATGTGTGTGTGAGCAAGCAGATCGCGCGCCTAGTTTCTGTTTGTTGTTGTTGCTTTCCTTGTCCGCACCGATTGCAAAACGCAAATTGATAAAGCGCAGCCACAAAGAGAGAGAGGACCGCAAAAGAGCGAGAGGGAGAGAGATGGAGCCGCGATATCAATATTAAAATCAAAAGATCGATCTGCAACCTGCACATTCCATCTTCATCTCTTTTCTCGCTACTATTTTATGCATCGGGCCGCCGCTGCGTAGTACGCACTATATTAGGGTGAACCTTATATGCATAAATGAAAATCTAGGAAAAACTCATATCAGATATCAGAACAGATAATATCTGTATGTATAACTTGATTATTTAGAACTATGGGACATCATGTCGTATGTGTACTTTCGTTTGACAAAATATTCATTTGAGACTTTGTTTTCTCCCAAATTTTACCTAGAGCGCCATCCATTTCATGTTTGGCTTGATGCGGCTGTTAATTAACACTAGACAGCACACGTTCGCTTTGCGGTCACTTGCCGAACAGTCAGGGCCACTCTGCAGAACGGAGTGCCAACATAGGTCCGCACATATAAACACTGATAAGTGGACAAACAAACGAATGCCAGGGATTGTGCACTGGAAGAAAAAAACACTATGCCCTATGTTTTATATTGTTGCGAATAAATGATACTCTTCCGAACGATTTCAATCAACTAAGAATCCCCTATTATTTCCGGATAAAGATAAAATTTGTAAGCAGCTCCCAGTGCATTTGTGTAAATTTTTATCGCTTGGGCGCGAACAACTATTTGGCAAGTGTGACCAAAAAAGGCAAAGCTTAACACCAACAAATTTGAGTTCATTTATGGTTATTCTTAATCTCATCCATTAGATGTTGTTAATTTGATTGCTATTTGAAAAATAGAAAAATAATCTGCTGTCCCATTTTGACGCACATTTTCCTCTATGTTTCTCGTCATCTCCGGGCCTTAAATGCTATTAAAATCTTGTGTGCAGCTATAACGGTGAATTTTTTTCTTTTCGAAATTCGTTTGCCCCAAATTTGGTCACACCACAGTCACGCGTAACGAGGGGTTGGTGGGGCGTCGCTTTGGCCCCACATGTCAAGTGGCCCAGCTGAGCGTGAGCTTAAGCGTAGCGGACACTTGTAAAGAGAGCGAGCGCTCCCATTTTTCCGAATGTATGCGAAGCACTCCCGAAGCGATACGACAAGCGATCGTGCCAACAACTATAAAAGTATCAGCAATGGCGTTAATTTCTTATTGGTTGACGATGGACGAACAGTGGTACGAAATAAAACAGAAAGGCACGGTTTTTTGATAAAAACTGTTAGTGGTATAATTAAGCACTAAGTTATAACTTTAGAAATTGTGTTATTGTGTACGAAATTCTAATCGTCTGGAATGTTTCTGCTACATTATGGTTTTAGCACGCTCTAGCCCACTGTGGCAAAGCAACAACTATAACAGTAACAAAACAAACACAGCATACAACACATGTAAATTGTTAACGCCGACGTCACCATGAAAGGCAGCGCAGTCGCAGTCGCCAGCGGCAGAGGCTCTCGGCAGAGCAAAGAGAGCACGCGCGCACCTCCAGGCCGTGTTATCAAAACAAGAACAACAACAACTATTGATGATAGTTTTTTAATTTTGACATTTTTCGGTTTAGCATTGAAAATGATCGAGGGGATGGGGACCAGCCAGAGAAGGCGGGGTAGGGAAATGTGGGAGCGTGTATGCGAAGGTAACATGAAAATAAAGGCACACACACACTCACGCATACGCACCTAATAATGCGCATACGCAGCGTTGACGCCCATTTTTATGCGCGTTATCAAAGAAAATACATAATAAAAACCTGAATATTTACTTTTGGCGCTTCCTTTTCACTGGGAGGGATAAGGCAAATGTAGACGATCAAAACAAAACAATTAATATGTAATTGAGTAATGGCACAAAGCAATTTGTTCACTTTGCAAACGAACCAATTCGAAAGAAACTCAAAGCAATATAATGGATGGGACTAGGCAATATCAGAAAATCTATTCCACACCATGTTTTCACACCTCCAAAATGAATTCTAGATTCTGTTTGATTCGATTGGGATGGTAGCTAGCACTAATCGATCCCAAATCGCAGCGCAGTGCGTAAGCAGCTCGATTCGCGATTAAATTGAATTAATAACTAACATATTTAATGGCCATCGTGCACATTTGTCACTCGGCGATGTATAATTTATAACATTTTGTTCGTTGACAGTATAGCTCCCTCGAAAACCCCCGATGGTCCCGAAAAATGATGATTACATCTCGTGTATTTGCTGATTGTTGTGTTCGCTGATTGTTGTTGCTGTTCCGATGAATGTATTATATTATACCCTACTTTTTAGTGCGTGGCGACCTTAGCAATGAACACAGCCAGGCACCAACACAACAAGAACAACGATAATAAACCAACAACCACATACAATAAATATACTTGGGTATTTGTCAGGTTCAAGGTTACAACCTGCACTTATTAATACGGTTTATTGTACTTTTGTTTCATCACCTGCATCAGTAGTTTCAGTAGTACAACCAACAAAAACAACTACGCGGCAGCAACAACGACAAAACAAAACAACTACAACATTAGCTACTTGACCTGCAGGAGCAATTGGCTTCTATAATTATTTATACGATGTTTCATTTGTTTCGGAATTTTACCAGTTACCGAAGTTGCAACGACAAAAAATATACATATAGGCAAAATAAAGTACCAGGGGTACAGTAATAGGCGGAAAACTGTACTTTAACTCTTGAAGGAGTTTGCAGTTTATCTACAAAGTAGAATTCTAAATACTTCCGTTAAATATATGAAAATAATTAAGAAAAATTACATACAAACATTTATTATTTTGCGTTGTACTATAAAAGCAACTATTAAATACTCCAACTGTCTGGGCATTTTTCCC
>ctg_809-ins_IR3. Contig length: 63075. Coordinates: 11788-11729 (TE length: 60 < RefTE). Strand: minus. Range: 8729:11788. Total length: 3060. 
CAAGCATACGTTAAGTGGATGTCTCTTGCCGACGGGACCACCTTATGTTATTTCATCATGCACTGGCGTGTCTGGCGGTTGGGTTGGAAACTCGAACAAGTTGCGCTAGTTGTCGATTGCACTTCGAAGACAGTTCAGCAGTGACGATACACTGGCGTGTCTAGTTGTTGGACTGATGTTCGAAGAGGTTGCACTAGTTGTTCATAAGAAACAATTGGTTCGACGGCATTCGTGACGTGGTTGACCCTCAATTATTAGACTGATTCAATCGACATTGGTATTCAGGGCGAATATCCAATGCGGCAACAAAACGATCCATCAAACCTGTATGAGATAAAAAACACCTACGGCCTGATTTAGGCAAACAATCCAACAAATTAAGACAAAATAATAATACAAGAATATATTTTTCTTCTCTCTCTCTCAATAAAGATTGATATAAATATGAAATTATAAACACATACTAATGCATCTGTAATTACAGATTCAACACGAATCCATCGTTCATCATCTGCAAACAAAAATATTCAACACACAATTAATTAAGTATACATAAAAACACACAATTAATTAAGTATACATAAAAACACACAATTAATTAAGTTCACGTACACAGATATACACTATTAATTAAATACATACACTTAATTTTTTTTTTTTTACACAATTACACAGAATTAAGAATTAAAGGATTTCTCTAAAAGAGTAAATGTCTAAACTTGCTAAAGTAAAGAAGCTTATTCCGGCGACTAGAAGTAGTACTCGTTTGAGTGCGAGCTTATCAGACGTTAGGAAGACCAGGTTGCCCTACCACCCAGAATTAGACCTTCTTCGAGTAGTGCACCAAGCACAATGACTAGTTCGTCAGAGACAAGTAACTTTTCTTCCCCACCCTCCAATTTCCCCTCAGGACATTTGCCTATCCCTAAAAATTCCGGATGGCATTCGCGACCTTACTCCCTATGATGGAGATCCAACTACCCTAAACGAATTTATAAATAATATCGAGGAAATTCTTCTTCTCATTAGAGGCACGGATAAAACTCCGTATGGTCAGTTCTTGTTAAGAGCAATAAAAAACAAGATAGAAGGTAAAGCAAAGGCGTTATTATTATCATTAGGCATAGGCTTAAACTGGGATGACATCAAAGAAGCATTAATAGGAAATTCGCTGACAAAAGAAGCGAAGAAACTCTAAACTTTGAACTTCACGGACTTGTTCACAAGAGATTGCCACTGCAGGAATTTTACGAACGAATTTTAGACATCCAAGCAACTTACGGTAGAACCATGGAAAACATGGGAATAGAAACAGCAGCACTAAATCTTAAAAAGGAATCTTTTGAAAAAACATGCTTGTATACGTTTATACACGGCATTAAAGGCCCATTGGGGTCTACTGTCAGAGCATTTAGACCTAGGAGTCTCCAAGAAGCCTATGATGTGGCAATTAAGGAAAGGGATATTTTTATGAGAGAAAATTGGTCTAGACAAACACAGAGTTCGAGATCAAACAATTACAATTATAATGGGAGAGATTATCGTAGAAATGACGAACATCGGGTTGAGAAATATAATAAGAAATCGGAGTTCGACCGAAACATCAGATCTAGGGATCAAAGAGGAAGTTATTCAAAGCCCAGAGACAACGACAGAAATTTTAACAAAATGAGGGCTATTATGCCAAAAGAAGAGGACAGAAAACGCTATGACAGAGACAATAATTACTCACGAAATCACGGAAATCCGGGACAGCAAAGACAGACCCTTAACAATATTGAGACAGCAGGTGTACAGGAGTTACATAATATTGATGATGAAAATTTTCAATTAAAAGCCTCGTCGGACAGACGGGATACTTAGAAAAATTTAAAGTTGGAGGTTCCTTATTGTACATTTTAATTAACTTCGGTCCAACCAGTCCACTAAAATTTCTAGTGGACACAGGTGCCACTTCTTCCTTCATTAATCCAGAACTTATTGAGGAACATAACCAACAAACCCTAAATACACCAATCTTAATCACAACAGCACTAGGCTCTCATAAAGTAAACAAGATAGCCAAAATAAAATTATTTACTAAACACAACTGTAACGATACCTTTCCGTTACTTCTCTTCAAATTTCATAATTATTTTGACGGTCTTATAGGCATGAACACGTTGAATAAAATTTTAGGAGTAATAGATATACCAAGTAAAATCTTATCAACACCCAAATTCAATTTTGAATTACTGCAGCAAGTAAAACAAAAAGCTGAATTATTTAACATAGAAGAAGCATCCAAGATATTGGTAATGCTACCCGTCACAATTAAGGAGGGTACATTTTTATTTGAAGACCAAAAGGTTTCAGGAAATTTGTTTATTACCGGAGGCCTGTACACGGCCCACAACTATTACAGTTGTATGGAGGTGGTAAACTATTCCAAGAAGCAAGAAAAATTATACCTAGAAACACCAATAGAGGTAAATCACTTTAACACGGACGAATTCTATATAGTAAATGATATTAAAGACTATGGTACGATAAACTCCGAAAAGGAAAAAAGAAAAGTTCAGTACCCTAAGATTAGAACTTTTAAATTCAGAAGAAACAACGGCGTTCAAAAAATTATGCAAACAATTTCCTAATATATTCTACAAAGAAGGAGACAAATTAACATTCACTAATAGAGTCAAACATAGCATTAAAACCACTGACGAAATACCAGTACACAAAAAGACCTTTCAGATACAGTCCTGCAGAAAAAACAGAAATAACCGACCAAATTAACAAACTCCTAGAGCAGGACATAATTAGGCACAGCCATTCACCTTGGAGTGCTCCAGTTTTTCTGGTCCCAAAGAAATTGGACGCTTCAAATAAGAAGAAATGGAGACTGGTTGTAGATTTCAGACAATTAAATGACAAGACGATCAAAGATAGATACCCAATGCCCAACATCAATGAAATTCTAGACAAACTAGGGAGAGCTCAGTATTTTTTCGGCCCTAGATCTAGCAAGTGGTTACCACCAAATTGAAGTGGAGCCTAAAGATAGATCGAAAACAGCCTTTT
>ctg_1068-ins_IR5. Contig length: 904378. Coordinates: 492882-492823 (TE length: 60 < RefTE). Strand: minus. Range: 492823:495882. Total length: 3060. 
GCCATTTTCGGTCCATGAAATGGGCTCTGTGAATTACCCCTCAAAAGCAAATAAAACATTGTTTATCTGAAGGATTTCTCATGGCCATCATTGTCTCCTTCAACATATATGTATTTATATTCTATTTTGGAGAAATACTTGATGTGAGGGCACTGTGACTGTCTAAGGCATTAGTCATCGGCAACGTTAACGGATTTGTTAAAGGACCGTTTACTGAGGGGACAAATGAATTTGATGCTTGGGTGTTGACAAAGTTGCGGTCGAGTCCTTCGAAAGAACCGTAGACCAGTAGCGTTTTCTATTTCCCGGACATCGCTGAGAAGCGTCTTCAGTTCGACATTGTTGTTCAGCGGAGAGTTGGGCATCACATAGGCCTCCGCATAGGGAATGGTATCGCCCCGCGAACTTCTTATCAATGACCAGGATCTTGAAGAAATGGGTGGGTACGGCCACCATGGTTCTCTCCTCCGACTGGAACTCCAGGAACCAACTGTTCGACTTTAGCTCCCGGGGCAAGTAAATTGATCCGGTGTAGGCATACACGGTTCCATGTCGTTGACTCATCTCATGGACGTACTGCAGTAGTCGATCCCAGACAGTGAGATTGAACCCTCTGTTTAGAAAGGGCCTAATGTTGGACAGGAAAAATACCCTGGCTGCCTCCGACTGTCCAAATGCTCCAGCTGGAGCCACGGATGTGGAATCCCCGTAGACGACGCGATTAGACAGATCTACCCGCTCGCACATCCACAGAATCGCAGAGTTTCTTCGATCGAAAGAGGTCACAAAGTCAAAGGTCTCATTTATGGTGATATCATTGGTGCTGGGAAGCCGTACTTCATGATCCCGCCCAGCTTGTGGCAGTCATCGGGATCCACGTCGAATTCTGTGTTATCAGGGCGCACAGCGAAAATTCCCAGCTATAGATATGTTTAAAGGGAGTAGAGTTCGCTAATATATATCTTATCTGAATCCTTAATCTATTTCCTTACCAGTGCGTACAGTTTCCTTCTGATAAAGTAGGCATGTGGGTTTCGTTGCTCCAATCGTCGAATCTTTCGCATGACATCGATGTGCTGATAGTAAGCTCCTAGTGCAAAAAACGATCCAGCAGTGGCCAGAATACCAATAATGCCCTTCACCGGCGCTTCCATCGATCCTTTATATCAAATCCTGGCAATTTTGTCTTATAAATTAGAAACGAAATTCGAAATCGGTAACTTGTTTATTGTGCTGCAAGTAAAAGCTATGAGTTGTGTGTAGAAACTAACTTGGTTGTGCCTTAAATTTGAAAGTACTTCCCCAAAAACCTGACTTTCCTGCAGTTAATCTTTAAAGTTTCCGTGTCCAAGTTCAGACCCGACTGCACTTGCCAACTGCATTAAGTCAATAGAAAAAGTTGCAGTCATCGTTGTAGAGCTAAAAACTAAAAGTCCCCAGGACAAAACATCCCCCATTCCCCATTTGCTGCCCCCTTGAACCGCATAATAAGCGCTTTTGGGGCTACGCCTGACTAAACCAAAAGCGGCGTCAAGATTTATTCTCGGAATCTCGTCGTACTTTGTTATGCTTAAAAATGTTAGTTGTGGATTTACAGTTTTTCCGTTTTGGCCAGAAAACTTTTCACCCTCCGCTCCGAAACTTTGATCGGTAGAGTGATGAAAAAGTGGACGAGCAAGGGAGGTGGGATGTTGAATTGTTGTTGCCAAAACTATTTAAATTTAAACCATATTCCAATGAAGTTATTGAATTTTCCGATATAGGCAAAAGGCAAAACCCTTTCACTTAAATCTCTGCGAAACAGTCTTTAAGTTAAGCTCATTCCAAGCTGGGCAAAAACTTTTTCCGACACATGACAAGGGATTCAAAGTGCAGTAAATTTGTTCGGAATGGAAAACTGTGACCAAGTCTCTGAATTTTCCTTTTCCAGGAACCGAATTCAAATTTCACCCTCAGCCGCAGGAATTCTGCACCACATCCTTCATCCATTTCAGTTGGTCGCGAGGCATTGCCAATTAATTTCCAACATCTAATTGGTGGTTGGCCAAATTTATTGGTCTCGTGGTGGATGGGCTGTTTGCCCTGCCCCCAGGATCTGTTTGCGTATTGATTGATGCCTGGAGGTCCTTGTGCCAATCTGAGGTGAACTGCATACCTTGTCGAGGGCTCAAGTAACTCGCTTTGCCCCTCGCGGATTTTCTAATCAACAAGGCAGCAGCCCAAATTTGCATAATTAAAACGTTTTCATGTGGCGCAGGTGGAAGGCAAGAAAGGCCACAAGAAAACCCACGCGCCCCAATTTTCCATTTTCTTTGCCAGCCGAAAAACTGACTCGCTAAGTGACTGAAAATTTGTCGCCTCATTTGAGTTTGATTAATGAATTATGCACTCGGGGCTGCTTAATTAAGCGGGTTTCGAATGTGATTAGGACCACGCAATTAGCCGATAGGTCTGAGCATTTTCGGGATCTGCGATAAGCATTCGCGCTGACTGACAGCCATAAAAACGTGGCCCCAGGATTCGGAAAACCATACTCATAACGCAGCCTTTTTCTGTATTTTACAGTAGGTCAACTTAATAGGGTAATTAACTTATCTGGGTTAAGAAAGGATGGATCTTTTAACCTTTTATGAGTTATGCGAGCCAATTAGCGCCAGAAGGGCTTATGGTTTTGTATAATCATAACAATTTGTCGGTTTTTAAGGATATTTACTTAAAACTGCATAATACACTTATAATTTTCATGAGTTTTTGTTGTTTTAAACAGATAACAGCACTTTATATTTCTTTATACCTCTAATTTTCAAGATCATCAGCCTGCTAACCTAATCGATACTCTCTATAAGGAAGTATAATGATCTATGAGAGAGAGAGATCGAGAAAGAGAGTGAGCGAGCTGCGATGATCAGTTATCACTGGAGTGAGTAACCCACTGAGCGCAGACTTGGGGTCGCCGCGCTCTCCGCTCCGATTCGGAAAGTGGAGCTCGCAACGCTGACCCATGATGAAATAACATAAGGTGGTCCCGTCGTAAGCCGAAGCTTACCGAAGTATACACTT
>ctg_1188-ins_IR5. Contig length: 63492. Coordinates: 30490-30550 (TE length: 60 < RefTE). Strand: plus. Range: 27490:30550. Total length: 3061. 
CGGGCTTGAACCAAAACAGCTGTTTCTGACATGGATTTTGATTTTTGTTTTCAGCGCTACTTTCGAGACCCCGCCGCTGTTTACGCGCTCTTCACGCTTCGGAAATTTGTTTGAGAGATTTTCAGCGACAAAGTCTGAAAAGACTGAAACTGGGTCTGGCCACCCGCCCCTTTTGTCCCCGCCCCTTTCCGCCTCTTTTTCGACCATTCCATGTGTGCGAGCATTGAAAGGAAAAACATAAATTTTATACGGGTAATTTAAAAATTCATAGCAAAAAGTTCAGCAAAGCCAAGCGGCACGAAAAAAGCCGTGTTTATTATTATTTTATTTTTATTTGATTCGGCTGCTGTTGCTTTTTGGTGGTGGTGCTGCCATTGCCACTACCACTTGCAGCTGCTTAATTAATCAGTTTTAATTTTAATTTTCCATAAATAAGAGCAGCAAATTGTGGCCCATTGTTGCCCGGCCAACAATGCCACGAAAAGTTGAATGTCAAAATGGGAGCGACCCTTCAAAGGCACAGAAAACTGCAGGGAAAAACCTCAAAAGTGGGTGGTTTGGGTGGCCATTTCTTTTATTCAGTTCGTTTCGTTTTGTTCATGTTTCTTGTTGTTTGTGGCCTTTTGCGTTTTTCTCCTTGCCAGTTGTTGTTTTTGTTTGCTGCAAGGACCTCAACGCACGAGCAGCAGCAAATGTCCTGCGGTAATAAAGTGAAAAACGAAACTCGAGGCAAGATGGAAGCCAAAGGGGGAACACCCTGTTCGGCGAGCATAAGCAGCTGAATCTGGGGAAAAGCTGCTGCAGGAAAATGCATTTGAATGGACTACAACTCAGCCGAGGGGTGAGGGGGGCAGTCGGGGGAAATGGCACAGTCGGGGGATTCCCCGAGGCGGCAAGGAAAATTCGTTCAAGGCAGGTGAAAAACAGGTGCACAGAAAACGGATACAAGCTTTACATTAGTGGGTTACTTAGCCTCAATGGAAAAAGTGGGGGCCACAGAACTGGGAAACCCCACGTTACTCGGATATCGTTAAACCGAGACGCAGCTCCCCTCGATATTATAGTATAGCTTCAATTCTTTAATCAATGTAAGATCTACAGGAAATTGGTTGAAGTGACTTGAGTTTAAACTAGACTAAAGTCATGAATGTATTTAAAGTTTGCATTAATATTTTATATTTGCATTGGCATTACTTTTTGCCCAGTTATATATCAACTTTAATATTAAATCGTTTATCAATCGCTTGGTAACATTTATTTCACTCTCTATAAATCACAAATGTATTAACTTTTATGATATCATTAAGCAAATACAATATGCTAGAGAATGCGGCGATCCTTCTTGTTGAAAAGAAATGATAAGCCGGGCATATCGATGGCGAGGGAATCCATAAATAAAAGATTGATACGATTTTAAATCAACTCGTTAAATCGTATGATTAAACATCACCCCCACAATAATCAAAGTCATTTTGGAAAACTGCTGCTTGGCATTTTAAAACAGCTTCGCGCTCGGATTCTATTTGCTTGTTAAAAATCAATAAAAAATATTTGATTTCATCTGGATCTGGATAATACCAGATGAGCATCTGCACTTTCAATGCTAACATTGAATTTTGTCTATTGGACTAGCACTTGATAAATCTTCATTGAATTTATATGTTTATTAAACGAATTGTTTCAAATGTGCGCTATCTTAGCAGCAAGAAAATTTTATTTATTGAGAGCTGGAATGTAGTAAACGGTAGTTTCATAATTTCAGTTCTTATTTTTATGGATTTTGATGAATCAAGTAACGTGATTTCAAAAACATTAAATGTACAATTCGTTGTTTCTGCATTTTTGAACTGCTTTTAAAATTGTTTATGCGAAGCTTTTTAAAATATTTGCATGTGGAAAGAAATTATTCGTAAGAGCAACTAATGCAGTATGGCATTTTAACCAACTTAACCCTTTCCTCGCAAAGTTAAGTTACAGTTCCGCTCTTGGCGGCCTTTGTTTGCCACATTTGCCGTTTGACGTCTGTCTGCAATTGCATCATTCGGAGCAATTTCCACTTGTCTAGATTGCTGCTAAGAACCATCCACTGCCCACCGCCCTAAACCCCTTAACCCCGTTAACCCATTCGAGCCCCACTGCACTCGCACTCCATGGGCTGTCAAAGCGCCAAGCGTTCTGTTTGAGTATTGAAATTCTAGACAAGATTGCGCTTAACTGCACTCCGCTCCGGGGAATGCGACTGCAACTGCGTTTAGTTCGGAGATACATCTACGGAATGCAATTTTCAGACCGCCGGAAGGGGTTAAGATGGGGTCGGGCCAGGGGGTTAAGGAGTGTAGCGGTATTGGATTGCGAGGGTTCTCCAGAGCGAAGCTCGTGGCGCGTTATCACCGCAAACAAACAAGCGATTCTCGGTCATAACACACTACGAAATCCCAGCGCGTTTTTGTACTCTTTTTTCCAGCCAGGATCTGCATTGTAGCTGCTGGCCATTAACCCACTGAAGGCCAAGAGCATTTGGGGAAAACAATTTTGCCATCGATGAGGAAGAGCGGCACTCGAAATCCTAAAAATCGAACCACACTTTATCATTCCTCGCGCTTTTGGTTTTGGCTTAAGCTTTTGGATATTTTATGGCTGTGACAGGGGGGTGCATCATTTCTGTTATCGAAAGGGGGCCAATTGCTGGCTGACAAAATGAAGCTGCAAACAGTAGTTTAGTTGGCAGGTTGCGAATATCTAACACCCATTAATTAGGGTCTTCTGTTGCTAACATCAATGTGAAATTCTATCTACAACGTGGCAAATTTAAGATAATTAATTATTTAGTTTCTTCTTTATATTGAGCATTTATAACTTATAAAAGTAAATATCATATTTATTGACTTGATTTATCGGGAAGAGGACAAAAATGAATTACATAGTTGGACTAACCAATTAGAAATGAGATTCGAGTCTTAAAGAGCGAGAAAGCAAGTGATCTTTGAGCATGGTATGAGCCATGATGAAATAACATAAGGTGGTCCCTGTCGTAAGCCGAAGCTTACCGAAGTATACACTT
>ctg_1191-ins_IR5. ALERT! Contig length: 93336. Coordinates: 90689-90630 (TE length: 60 < RefTE). Strand: minus. Range: 90630:93336. Total length: 2707. 
ATCTTGTACGACATTTGTATTTTGATCCTGCTTAATTTTTCCATCTATTTTACACTCTGATGCGCGATGTCCTGGTTGGTTACACTTAAAACAAACGAAATCTTTCTTCCTACAATCTTTTAGCAAATGGGTATCATCACCGCACTTGAAACATTTACGTGCCTTGTTGTCACTGCTAATCTTCTTGGACTCAGAACTCTGTTTATCGACGAATGATCCAGGCTTGTTTAATGACTTGCTTGAACTACAAACTTTTGTAAACATCCAAACTAAGTTTTAGCTCTTTTAATATTTTTGCTTGATACAGCACTACTTTGTTTGCAGGGGAATCCTGAATGCCACTAATGAAATAATCTATAATGCTCTCATCTTCAAGCTTTGCTGGCTTAGCTATTTCCATCAGTGCGTACAAGAATTCATGTAAACTCTCATCTTTTTTCTTTTGCCGTCTATTTAATCTTCGATGTATTTCTGCTGATGACACTAACTTCGAACTCATCTAGCAATACAGTTTTCAATATTTCCCAACTTCGAATGTTTTGTTGACTTTTGACAAACGATCTAGCAGCACCTCGTAAAAGATGCTTCGCATAGACAAACATTTGTAATTGGTTCCACTGAACTGTACTCCCACATTCTTCTACCTCATTTATCCACTGGTCAACATCAACACTACCTATAGTACCTGAGAATTCAGAAATACTACCTTCGACATCTTTTAGAGTAAACCATGACCTATTATTTTCATTTGTCATCATTGGTGCAGTTGCTATTGACTCATCGTCCGAAATGTTTTGTTCTTCATTGTTTAATCTGTAGTGAGCAAGGAGCCGCTGCTGCAGCATGCTTTTAGTACCACTTGTCTGCAAATTTAACTCAGACAGCTTATTTCGTAGGTCATCAACGCGCAGCCCAAGAATTTCAACCCGAACCGTTCTAAACATTATAAAATTTATCAGTACAAAATTCTTAATACGAAATAAAATCAACTGTATATTCTTTCCGTCAAGCTGCAAAACTACTTAACATACCCTCTCTTTAAAGTTTTCAAAACTACTTAGCCAACTCTGTTAAATCTATGTTAACAGCAAACGATACACAACTTGCCGCGTCGTTTTCGCCTCTTCGTTGTCCTCGCCTCTTTCGTTCCTACTGCCTCGCCTCTTTCTCCGCCGTTATTCTTCTTCTGCTTCTTCTGCCACTGAAGCGACTGTCGTTTTCTGATTGCTTCACCGTTCTTCTTCTTCTGCTACACCGTAACCGTCGTTTTGCCGTTCTTCTTCAATTGTCTGCTTGCAATTTCTACGGCGTGGCCTTCTTTTTATTTATAGTGTTACTTTATTGTTTAATGACAATTGTTTATAGTACACTTTATATTGTTTAATGACAATAGTTCTTGTTTATTATTATTTTATTGTTTGATGACAATTGTTTAGGTCTAGTTGTATAAGTATATGGCGCGATTGAAAAACTTGCGACTGCTCTCGTTCACCATTCTACTCGAAGCCCCTCCTTTTCGGTTTTTTCGTTAATAAGCGTTGCCACTGTATTGGATGTATAGCATATAGTTGCTTTGGAATCTTCCAAAAATTCCCTGCCTAACAAAATGTCGTATTTTTCTGAGAATTTATGTAAATAAAATGTTTGCTTTGTCGGACATAATTTACTAGGTTTTACCAAAGACACTAGAATAACAAGATGCGTAACGGCCATACATTGGTTTGGCACTATGCAGCCACTTTTTTGGTGACGGCCAAAATTGCTCTCTTTCCGCTCGCTCACGCTGAGAACATAAGAAATCTAAAAATAGAATTTGCTTGCTTGTGTGAGTAAAAACAAGAGACGAGAACGCGTATATGTGTGCGTGTTGTGCTAGAAGACGATTTTCGGGCCGATATCAATTCTGATCAAAGAAATGAATTTACATTGTACATATTAGGGTAGTTTTTTGCCAATTTCGTAGCAATATGATGAAATAAAATAATTTTTAAAAATTCGCGCCCTTCTTATTATAATTTTAAAATTTTAATTTTAATTTTAAATTTTTTTAATTTTAAAGCTTTTTAAATTCGTTTGTTAAAATCGCCGCTCGAATTAGCTACCGTTTACATATTTATATTTATGTTGATAATTATTTATGTGTAATATGTGTAATAGTCGGTACCCAGGGAACACCACGGGGAGGCCATTACAATTGTAATGGGGTCTTATATTTACGTATATGACCTTCGAGTCGACTTTAAATATTTTAATGTTTAACAATAAATATGAAAACTGTTTATTGCAAAAGTCACATCAAAGACACTAGAATTATTCTAGTGTCTTTGTTTTGGTCATATCTTGAGGCACGAAGTGCGGACACAAGCACTCAACAATCATTGCCTTATTAATTTTTCACACGCCGCAAGATGAATACTCTAATGACAAATATTCTTATATAAAGTCATTTTTGAAATTTATTTTTGTGATATTATGTACATAGATTTGGCTATTTCTAATCTATTTTCAAATAATAATAACGTTAAGGCAATGCAAAACAAGAATTTTTCGCATGGTGCCAATTGATCAAAAATAATATAGATTTAAAGTCTAAGAACTTCTACGGTGAAGGGCATATTTTGTCAAATTTACAATGCATGAGCATACGCATGATGAAATAACATAAGGTGGTCCCGTCGAAAGCCGAAGCTTACCGAAGTATACACTT
>ctg_1434-ins_IR5. ALERT! Contig length: 1458. Coordinates: 1154-1095 (TE length: 60 < RefTE). Strand: minus. Range: 1095:1458. Total length: 364. 
TGTAATGATGAACTCCAATTAAGAACACAAGTCCGTTTTAAGTTGAAGGCAGCCGTCGGGCTGACATATATTTATTCAATTTCTTCTTTGATTTTAAGTAGGCAGAAATGGTTCTGTCAGCTCAACGTCTACAGAGTCTCTCCCGATTTTACAGTTTTTAATATATTTGGACTTAGGCTAATCCGCGTAGCTGCGCTGCCGGGTACGCCAGCAGCGGAGCGGCGTTCTTATGTATATCTTATATATCCAGGCTTATCGGGAGAGCGAGATATGTATGTACGTATGTAATATGTATTTGAGTCGGCGTGATGAAATAACATAAGGTGGTCCCGTCGTAAGCCGAAGCTTACCGAAGTATACACTT
>ctg_1437-ins_IR5. Contig length: 597955. Coordinates: 276324-276383 (TE length: 60 < RefTE). Strand: plus. Range: 273324:276383. Total length: 3060. 
TGATCGTAGAGGCGATCGTTGACTATCTCCAAATGTATGCCACCATCTGCCTGGAGCACGAAACCCTTGGGATCGAATTTCATGTCCTTCATGGTGGCCTCGCAGTTGCGCACTGAGTGATTCTTCAGCAGGCTGACCAGTCCCAGTTTGCTCTGTAGCAGGCCAATCCGGCTGCCAATGCAGTTGTGCGGCCCAGATCCGAAGGGTTGATATGCCATGGCCACTATGTTCTTGCGGTTCGCGGGTGAGAAACGCTCCGGATCGAATTGGCTGGGATTGGTCCAGTACTAGGAATAACCAGATAGTTAGAGGAGGGGCTTATGAACTTCTCAATGTGATGGAATACCTTTGGATCATGATGCAGTGCATAGATGGGTATGAACACAGGGGTTCCGTTCTCGAGAGTGTAGTCGTAGAACGGCTTCAGGCTCAAGTCTGGCTGTCCCTCCACGCTCTCGTACTCGCGGTCCAGGAACGGCAGCACCGGATACATGCGCAGCACCTCGTCCACCACCATGGCCAGATACTCCAGGGACTGGATTTTCTCGTAGCTCAATGACCCACCGCCCTCCACCAAAGCTTCGTTGATCTCGTCGCGCAGGCGTTTCTGCATCTCTGGATGCTTGGCCATCTCGTACAGGGCAAAAGACATGGTCGAGGAGGAGGACTCGAAACCCGCCGTAAAAAACACGCCCGCCTGAGCCACCAGGAAGTCCTGGTTCTTGGCATAGTGAGGCTTCGAAGGCTCGGCAGCCGCCTCTTTGCGCAGACTCACCAAGACATCTATGAGATCATTGCGGAGCAGGCCCGATCGCTCTCGCTCCTCCATAACGTGACCAATGGTGCTGCGCATAAAGTGGGAAAAGTCCGCCGTGAAGAACTGGATGCGCATCAGCGACACCAGCTTGGGCAGGAAGAAGGCCACAAAGAAGTCCTTGGCACGCGCTACGGTGAAGGTGAACATCTTGCGTCCATAGTTACGGAACTCTGCGTTGGGATTCTCTAGGCTGTTAGCACGAATGCCAAATGCAATCGTGGCTATGCTGTCCGTGGAGAACTGAGCGCAGATCTCCTTAATCTCCGTAATGAAACTCCCAGAGTTCTTCTCTCCACGCCTCTGCAGTGCCAGCTCCAGATCCTTTCCAATCTGCACAGCATATATGTATGTTAAATCCCTCATAAGGATAAATAAGTTTCAACACAAATCCTTACCTCCTGCATAAGGGTGTACATCTGCTTGACCTTGCCGCTGGTGAAAACGGGAGTCAGCTTGGTGCGAATTCCCTTCCAATGGGCATCCCTGACGAAGAACAGGTTATTATAGCCCAATGGATCGCCATGGGGATCGCAGCGGGCGTATCGGTTGTGGAACCGATTGAAGTCCTTGATCAGAATGGATTTGATCAGCTCTATGTCGCGTATTATCAAGCCGGGCTTGTTCATGGAGTAGATGCCCACCACAGCCTCGTCCTTCAGCCGCGGATCATTGTATATCTCCGATAGGTGCATCCCAAAGGAGTTCTCCATCTTGAAGACCACCTTGGTGTTGCCAATGATCGGCGTGGGCGGAATATAGGGTATGCCCTTGCGTTGCCAGTAGCTATGGTTGCGCTGGAACCAAGTGTAGAGCGCCACCAGTGCGGCGACCACCACAAAGAGGACCTCGGTCAACACCATTTTGGGGATGTCGTTGTAATGGGTATCGCCACTCTGAAATTAATCGCTAAAACAATTAATCAAATGCCAGTGCCCTCAGCATTATCTTATCTCGATCGCATTTGAAACGGTCGATGGTTTCAAATGCAATCTAGAGTGTTTTGCTACCCATGTTTACCTAGATTTTATTAAATCAGCCGCCTTAATTATTTTTAGCTGGCATTATCTTTTCCATTCCAACGCAAATTACAATTAGTTATGATAGGGAGCATTACAATGAGTGTTTATGATACGCTTATAGTAATTCCCGCCATATATACACCCAATTAAGCTGCTTGTAAAGCTAAATAGAAAATCTTTTCGTCTTAAGCTTTATTAATTATACATGAGACTACTATTTCTATAGAGCAAATGTCCAGAATATATTTCTTAGAAACCAGTTCTCTATTTATTTTAGTAACAGTAACAGTAACCAAGTAATCTTAATTTTCAGAGTTGCCCTCAATTCCATATGAAGTGTGGTTTTTTCCAAGGATATCACACTTTTTCAAATTAAAATATACAATTTTGTATACCGAATTTCATAACTTACTTTGAAAATATACAGGTTTTTTTTAGTCACACAATTTATTTGCAACTGGCCTAATTCGCAACAAGTTTGTCCAGCAATTTCAAGGAAACTTTTATTGGATCTATAAATTCTGAGCACCCGCGTACACAACCGACAATTAAAGCTCTACGCACCGCACTTGGGGCGATTTGAAATGTTGTTTGCGTTTTTATACTGAAAGTCTCAAAAGTTCTGAGATAGCAATTTCAAGTGCATACTTATAAATTCACCTGTGTGGTGGAAAAAGCTTTAAAATACGACAAACAAACAACAGCAAATCCAGAGGGACTCTAAGATAATTACAAGTCATGATTACATTTATTATAATGATTCTTAGTTTTAACAACCTTATTTACTTTTTGTGTGCTATGGTTTAGTTAGATTTTTTAAAAGCGTTTACGCAATACATATGCGATATGAAAAGTATTGCACGAGTTACCATGCCCAGCATTAACCCCCTCAACAACCACCTCCGCCTATGAAGCCCGCCCGGTAGGCGACATCAGCAAAGTGCCAACGCTGTATATATATATTGATCACGAGCTACCATGCCAGCATAGCCTCGTCCCCCGCTACCTGAAACTCTGTTGCACCCGATGATGAAATCGGCATGAACACACACACACACACATATTCACACATACTGCGTGGTGGCGACGCTCTCGACGTTGAAATTAACATGAACCTACACACACACATACACACTGCGTAATCGCGACGTCCTCGTCTAGGACCATGATGAAATAACATAAGGTGGTCCCGTCGAAAGCCGAAGCTTACCGAAGTATACACTT
>ctg_1535-ins_IR5. Contig length: 499679. Coordinates: 214333-214274 (TE length: 60 < RefTE). Strand: minus. Range: 214274:217333. Total length: 3060. 
AATGTGACACCTATAAAGCCAAAATCAATTTGAAACCGCGCGTTCTGCAATTGCCCAACCCAAAAACAATCTTCCACTATAAATTAGCAAACAAAAACTGTACGCTGAAAGTTGCGCGGAGCGGGGTAAATAGAATATAAATTGTATAAATAAACTGAACAAAAAGCCAGCGCAACACTACGGAGGCAAAAAGTGCAAAACCAATTGATCTAATAAGCCAAGAACGCGGCGCTCACTTTATGCGTTCTTCTTCTTTTTCTGCTTTTTTTTTTTTGGTTTTATTTAACAAAAGCAAGAGCAACAATAACAATAGCACATTTTGCGGGCGGGCTTCCTCGCTTAAGAAAAATACGCAGCAAAGTACAACAGAAACCAGAAGGAATAGAACATTGTGTGCAGTCGACTAGCGAACACCCTGTGTTAATTCCGTACCACTGGAACAACATACAAATGTAAATGTTTGGTCTATTTTCTTTAATCTTTTTATTATCAGCAATTGCAAGTAATTATGGTCTTATTTTAACATAGCATTGATTCAATATCATATTTTTAAGGGTTTATCCTATTATAGATCAGAGTTAAATTAAAATATTATACCCCGCTATTCCATGGTATTGCACGGTGAAGCAGCAGGAGAGTTGATGAGAAGGAGGAGGAAAGTGATTTTGCTCATTTCGTGGAAAGAGAGCGCAACAGCGCCATATGTCTGCTGGGGCACGAAAATCAAGTTGGCTGGAAAGAGATGGCAGGCCCTCAGAACACCACAGACGCAACAGTCTCGCTCACTCACACTCGCGCACACACAGGCACGGTGACGCCGACGACTTGGCGACGCCAGTTCACTTGTTGTTCTTGTTGTGTTCTGTTTCATTTTCTTGTTCTTGCCGGGTATTGTTAATCATTCGCCCAGGGGCGGTTCAGGCGTTGTGGGGTAAGTTAACCAACCGTTGAATGGTATGCAAGCCATATGCTAGCCATTGAGCATAAATACCTAATGGCTATAATAAATTTTGATTTTGGGTGCAGTGTGCGAATTGATCCACAAATATTTGCCCACACTGCGACGTTTGATTAGAGAAACAGTTGATCGGTTCCATTAACCCTTGAATGTGTATTTAACCGCAAAAAACACATCCTTTATATACATAAATATGTTTAGATCACGTAATATAACAGCCATGTTTATAATAAGATCCTAATTTTCTTGTTTTCCCTGATGTTAAAGACGTGTAATCTTCGACTGGTTCAGGGTTAGGGTACGGATAAAATAATAATTAGTATTTCCACTCCTGGCAATGTCATAAAGATTAAATAAATGGTAATAGGGAATGTCTTAAATGGTGTTGATAACATATCGTCTTAGCTTCAATAATAAAACTGGAAAAACATCTCATCTGAATGTAAAAATATCATATTTTAATAATAAAACTAAACTTTTAAGCAATGCGTATATAGATACGAAAATTAAATAAACTAAATCATGATAACCGCGTTAGATCTATAACTTTATGATCAAGATCAACTGAGAGTTGGCACCTGCACTTTGCAGCTCTTCGAAAGTCTACACAAGGGTTAAGCGTCGCTGCCTGCTGCGCTGCCCGCGTCGCTGCCAGCGTCGACGGCGAAAAACAGTCGAGGCGCGCCATTCTTCGATCTTTCGTCGTTCGGTGCGGTTGTTCGCTTGTTCGGTGCGGCGTGGCTATTTTTCGGCGGTGCGATGAATTAATTCGGAACAAGTCGGAATAAACAACAACGCAGCACAACATAAACAAAAGGCAGAAAAGAAACCACAAAAGAACGGAACAATCGCGCGTATGTTTGTGCTCAACATACTAGTGTGTGCATGCATGTTTGTGTATAATAGTGTGTGTGGGCGAGAAGTGCGAGTGCAGCCGCCACAACAAGTTTTGTATTAATCAAATTAGATCATAGCGCGCAAAGAGTGCACGGCAAGAGCCACTGAAGAGGAAAAGGTTACAGCGAAATGAATGTCATAATATGCTAATTAGCTACGGTGCAAAAATAGTATACGAAAACACGCACGGAATCAAAGTGCAAATTTCAAAGTATCTCTCTTAAAAAGTAAAGGAAATAGAAAAGAGAGCGAGTGAGTAGTGCGTGCGAGTGAGCAAGCGAGTGTGGAATGAATTCCAAGAAAAAACTGTGAAAATTCAAAATAAACAAAAGTCGAAAGAGCGATCCCAACCCCCGTCCCGCTCAAAAGAGAATACAATACCGAAGGAGAAGCAACACAAAAACAACACTTAAATCTGGGCAACCTGCGCGGCCGGGCCGCAATATCTCTCAGATTAGTATTAGTGTTAGTTTCTACAGCAACAAGAAGAGCAACGTGCGGGTGAGTGGATGGATAATCTCTGCATTGGTGTGGGTAAAAAGGTGCATTGGTTGGTGTGCGTGCGGGAGCGGGAGAGCATGCTGATTGGACTTGAACTACTTTGAGGCGTTTTACCCTGCCATTTACCTTTACCTTTTCGTAAATTAAGCCGGCGCCAGGATACCTGGATAGGTAGAAAGACAAACAAAAGGCTTGCAACGTCATTGACACGCCAGCAGCGGCGGCAGCAGCAACAACAACAACCACATCGATGTGCAACGTGAGCAGCAACAACATCGATACTAATGCAACTTAAGGTGGAAATCCACTTAAGACTGCACCACGGGGCGTTCAGCCGAAATCGATGTTGCTGTTGCTGTTCCTGCTGCCACAGTGGAAACTTCCAGCATGACACCAATTTGTTGCAAGTTACTACCCGAACTTAAACATTTGCTCTTTGAAATCTTTAGAAATTATGCCGCAGAGTCTGCGGGATGAAACTTAAAAACTTGGGTATAAATTAGTGTGAAAAAATTAGCGTCAAATAAGCATTTACCGATCTGAACAATATATAAAAAATACAATCACTTAAAAATCAGATTGTCAGTACTTCAGCTTGATGTTTCCCATGGCGGAGTTTCACTGTACACGTACATATCTCAGGGCATGATGAAATAACATAAGGTGGTCCCGTCGTAAGCCGAAGCTTACCGAAGTATACACTT
>ctg_1646-ins_IR5. Contig length: 965389. Coordinates: 449243-449302 (TE length: 60 < RefTE). Strand: plus. Range: 446243:449302. Total length: 3060. 
ATTACCACAAGAGCGTATTTATTATTTCATTTTTCGGCTGTTTCCCTTTTTGCGGTGCTTAGCTAAGTTTAATTGCATTTTGATTAGGCCTAGCCTGAATTCGTAAATACATGAAAAAGCACATTTTCCCACATACAGGTCTAATTTGGTACAACGCTGCGTATGCGTAATATGAGTTCTGTACTTTTGCCCTTTCATTCAATATGCTCTTTATCTAAGCCAGATGATATTGATTGATACCAAATACGTTTCTAATTATACTGTATGTTGGGATTACAATGCTCGAAATGGCAATGGGTACAATGGGCACTAAAACGCGATTACCCCCACCGATTGCATATTAGCACTGGCCAAAAGAAGTTTCCAAAAATAAAGTCAGAAAGAGATGGAAAGACAATGGGGATGGAAAAAAAAATGAGATAGAGATATAACTGGCTAGTTAGAGAGTGAAAGAGACGGACCACGATTGTCGTTTTGCCAGTTTTTGTTTATGTGTGAATAAAAGTGAAAGTGCACTTCAAGCCAACTTCGCACACAGCCAAACAAACTGCTTATGCATATAGACATACAAAATGCCACATGTCAACATGTACGTATGTATGTATATCTACTTACATACATACATGTGAGTTGGCTTGTAATTTTAACTGCAACTGTAGCTATGAGCCGACATTTAAACGTAACAGACACTTGAGTCGAGCTAGAAATGTCAGGCCTGGAGAACGTTGGGTGGCGCGGGGCGGCGAGGGGGTGTGGTGCCATCTAGCGGGGGATTCCCCACAAATGAACATACAAGAAGCAAGTGCATGTGTATATCTATGTGTGAGTGTTTGCGCCGTCGTTGGTGTTGGGGCAACAATAAACCGTAGGGAAGTGCAACAAATGCATGAATAAACAACAACTCAATTTGAATAAAGCAACAGCAGCGCAGTCGACGTCGGCAGAGGGGTGGGGGGTTCCTAGACGAGGGGCGGGGGTTGTGGGTGCTGCTTGTTGCAAGGTGTGAAATGTAAACTAAAACTAAGCTTTAAAGTCACTAAGCTCTTGGATGCAACTTTAAATCCAGCTGCAGACGCCGCTTTAAACAGCTGAATCGATTTGAAACAAACGAGTTTCACACAAAGTGCACACAAAAATTGAATAAAAAGTAATTATAGATTTTCTATTATAAATCTAATTATAATACACAGCTCAATAGTTTTATTAATTTCGCACTAAATATGCTTGGCAGAAATGCTCTTTAAAAACATTACTCATTTTATTGAATTTGCAGGCTGGAGCAAACTGCTTTAAGCCTAATTAAATATTCTCAATAAATTGCTTTTAATAATTGATTACCTTTTAGGATAAGCGGGGTAATTAAAAGAAGCTCAATAAATTAAGTATTTATTAGTGTTTCCTTCAACACAAAAGGTGTGTAGCTGAGCACACTTTGTTTAAAAGTAAACATAGTTAAATTAAATAAAATTTTATTAGCAAAAGCTGATGCTAAGAAATTTTGGGAAATCAATAAACTATTTAGCTTTAGTTATTTACCGTTTGTTATATATATAAACTGTGCATGATTTAACAGCAAGAGGGAAACAAAAACCATGGTTTTGCCAACTTTTTGAGTCAAACTCGGTTTATGTAAACTGAAAACGGATTTTGGCTCCGCTGCAAAAACTGGTTGGCAGCGTTTCGTTCCGTTCGCCTTGCGTTTATTGCATACAACAATTGATTTTCTTCCGAAGGCGGAGAGCGGAAAAGCGGGACGGCGAAAATGCAAATGAAAATGGCAGAGTGCTCAGCGCCGTTGCGGGATGAATGTCAGCGAGGGGGCAATACATGTAGTTTCAAACAAACTTCAAATTGGCGAACACAAAAGCAGCTCTCAGACACACACGCTTTACATAGTGAGACGCCGAGTGGGTGGAGTGAATGGAGTGGATGGAGTGGATGGGTGGCGCTGGGAGGTGCCACCTGCTGGCTGGGCGAGTGCAACAAAAATGACAAACGTGCTTTTGATAGACTTGTTGACGACAAGCTCCTGGCACTTGGCAGCTGTCAGCAGCAACACAGAAACGGGCTGACGTCCTCACACACGCATGCACTGGCCCAAAAAAAGCGGCACCATGGAGATTATATTATTTATAAATTAGATTTTGCATAGAAAGGTTAAATTTACTTTCACTTAAAAGTGGTGACAGCGTTTAATATTAATATTTGGCAAGGAAACGCAAAGTTTCATTCATTGATTGAGTTAGTTATGATTGATTGATGAAATTTAAGGTTTAACTAATATTTCAAACTACAAAGACACATAGACAGTAAAGACACATAGACACATAGTAATAGACAGTAAATATATTAAAAGAGGTAATTCAGCACAAATGTTTCTCACTGTGCACCCACGGCTATTTTTGATCTCCGGTCTTGTTTGTTAGCATATGAGTGCGGTTGTGAGAAAGGTGAGCCAGTTGCGAATTTGGTAAGCAGGTTTATGGGCGAACCCCTTAATAAATAATACCAAAAATCAATAGGTTGACTCCTTGCGATGACCGTTTTTACGGCCGCGTCCATACATTGAATGTTGCACGTGTGTGTGCGGTTAAATGTACTTTGTGGTCCAATCTTGGTAATTGCAATTACAATCGACTTTGGTCCGCCGCGCCCATGGTAATCAATTTGTTGTGTTAACCGCGGGCGCAGCCCATGGTTACTGCAGCAAACGGTATGGAATTAAATCACAAAAACTATTGCACTCACTTTTGCTTTCGCTTTTGGTTTTTGATTTGTTGCAATTTCCTTTGGACAGCCTTTTTGTTTTGCTTCTCTTTATTTTGACTTGGTTTACGCGCGCGGGAAAGAACGAGATGACGACGTAAGTTTCGTAAACTTGTTTTTGTTATGGCCCAAATCACGGATGACGCGAGTCTGGCTCACCGAACACGTCCGATACGCAGCAGCAACAGCAACGCACTGGCTTTGTTTTGGCCAACTCGCCAAGCGGATCCAAACCATGATGAAATAACATAAGGTGGTCCCGTCGTAAGCCGAAGCTTACCGAAGTATACACTT
>ctg_2153-ins_IR5. Contig length: 234299. Coordinates: 25968-26027 (TE length: 60 < RefTE). Strand: plus. Range: 22968:26027. Total length: 3060. 
TTTTCTTTTTTTTGGATTTTTGTTTTGTTTTTGTATTTCGTTTTACAGGCTCGATGCGAAAAACCGAATCCGACTGAGCGATGTAAAAATGTTGCTTTTATACTTTTATACACACATCATCTTTAATAGCCGGCGCGGTTCAAAGTCCAAGCGACAAGAGCAGGCAGAAAATAAAGAGATCGCATTGGTTTAATGATCATTTTGTTGCATATTGATAATGATTATGATAATCTGGAGAAGTTGCATTGGGCGGGGGACCTTAAGTGCATTCTTTTTCCCTTTCCCCAAACTGGTTTCGTTGTCCAAAGGCGCCTTTGGAAAAAGCTGGAACTCGTTTCTGTTTTCCATTTTTCTTCTGATCCTTCAATAGCTTCCTGGTATCTCATGTCATTATTATTTTGTTTTTGCTAAGCATGATCTTCGCTACAAGCTTTACAGTTAGAGTTCGGAATCGGAAAACGAGTTCCACACACGATCTCGAGATTCTTCCCTGTTCTACTTTGTTTGGATGCCCTTTTACTTCGGAGAGGAATGTAAAGCCCTTTTCAGTGGCAAGTTCCACTAAGGTCTCAAAGAACTACACATTACACGCTTCAATACCATAATGATTTAGGCACTCAGAACTACAATTTATGCTGAGAATAATAAAATTACAGAAATCTTCTTCAACTATGAATGCCGTGATAAGAACTAGTCTCAAAAAGCATTGAATACCATTTTACATATTCTATACCGTAATTTACCGACTTTAACAACCGCTTTTCGCTCAGTGCATTTCAGATTTTTTTGTACACAGATTTAACGACTAATCGAGGTGACACAGATAAGTGTGTTAGCACCGACGACCCCGCCCCTTCTTTCTGTAAGCCCCACCACCACCGCCTCCTTTGGGCATTGCCTTCAATGGCCTGTGGACTCGGCATGGATTGGTCTGTACTCTGGTATTATTTTTTTTTTCGTTTTTGACAATCAAATGCCAAGGCAAGTTCTGGCTTGATTAAATGCTAGTGAAATTGTACGGTGTATTTATCAGCAATCGGTTTTTTTTTAATATATATATGTGTGTATGTGCAGGTGTCGTGTGTGTAATGCGTGTAGCGACTATGTAGCCGTTGGTTTTGTGAAAATCATGATCTTGTTTCATTGACCCACATTGAACGTGTAATAAACGAGCCTCGAAGTGAGGCAGAACAAACTAAGCTGATCTTATCTGATCTGCGCGCAGCTCAGATATATTCGCTTTTAATTTACGATCAGGAAGCGTTGGGAAATCTGCAGATGCTCAGAAATTTCACGGATTAAGGAAACTAGTCTGGAAATTCGAGTTGCCATTGTTTTCCGACAGCAACCAGCTAAATCCCTTCAAAAATCTTCTCGCTTTGACTTTAATTTAAACATCTTAAATCTTACACAAAAAAATCTCTTTGGAAATATGCATTAAAATAAACTATTCAGCGAAATGCATTAAAAAGTCCCACGAAAATCGAATCGATTTGCATTAAATGACAAAACTACTTTGCTTTTAACTTTAAAAAAAAAAAAATAGGTATTTTTATATATTTTTATTAAACCGTCCCAAGTCTAGAGATCATATTTTAACAATCGATTTCGATAAGTTAATATTTTTGCCAGCTCTGGAAGAAAACACTTCTTTCACCGACTTCTACGATCACTTATTATAATCATTTCTTATTTATTCTTATTTCTGCTTTGCTTGTTTGCTCATTGGCCGCATTTCATTGTTATAAACAAAAGTTTTTAACGCGATATTCGGTATGCGGGGACTCACAGACAGAAAGTGAATTAATTGTGTATAGAATTGTGTTGTATTTAATTTCTTTTTTTTTGGCGCTTGGGAGATTCTAGACGGGTTCCAGTTGCCTTCGTTGTGGTCTGCGGCTCTGAGGATTTGCGACTGGAACCGACTTACATACATATGGCACAGGGACTGTCCGCTTGTCGAATTTCTGCCCCTCGGCCCAAAAAGCCGATAAGATAAACCCCGAGCAACCGAAAAGAATCTATTTGGGCCTCACTCAAAAAACAAGAACAAAAAAAAAAAAATGACACTACTTATAGTTTAAATCAAGATTTTCAGTAAAAAAGAGAACTTGCATTAAGGAATAAACAGGGATCTTTAGAGAATAAAGCTTAATTTAAGGCAGTTCAAAATTATTCCTCTATTTACATGAACGACTTAGAAAATAAAAAGAAAGTAGATATTTTTAAATTTATATATAAATTTTCTTTTAAATTAAAAAAACTGAAATACTTTTAAGTTCAGTTGCAACGTGCTAATATTAAAATTCCTATGCCCAAGCGCCAATAAATACAACCCAATGTAAACAGGTTTAGTATAAATATATAGTTTCTTTTATCTAAATTTCTTCGATTTACGGTCGATATTATATCTTGATCGTTTTCTCCTATAATTGTAGTTATGTGTTTTTTCGAATTCCGCGATCAGGTCAGTTATTATTCGGCTGGTAATAAAAGGGCGCACCAGTTTTAACATTTCAAATAACGAACGTTAATTGAGCACATCACACCAGAAAAAGCGGGTAGCACAGAGTGCGAATTTTTAGCACGAGTTCGTAGCCGTAATGTGTAACCGTAAGCCGTAGACCGTAGTTCGTAAGTCGCGAAACGCAAGACCGTAACCTGCAAACCGTGACCGTAATCGGAAGAGGAAGAGCGGCGACGAGTGGCGATGCGAACACTTACGCTGAGATCGATGGACTGCGGCGGAAAAAGGTGGGCGCGCTATATAACTAGGCGCAGGCTCGAACGAATCCGAAACCGAGCCGGAGAATTCTCTCTCTCGCGCGTAGCCGGTCCGGGCGAAAAGAACGAATCGAATCGAATGATGCTGAATGAAGACGTGGTGAGCGAGAGAGGCAGAGCAGAGGGGCATGTATTAAAGAGGAGGATGAGGAGCAGAGCTGCCCAAGAGAGAGAGCAAGAGCCGACTGAGATGGAGCAACAAGTGTACGCGTGGCCCATGATGAAATAACATAAGGTGGTCCCGTCGTAAGCCGAAGCTTACCGAAGTATACACTT
>ctg_809-ins_IR5. Contig length: 63075. Coordinates: 12873-12815 (TE length: 60 < RefTE). Strand: minus. Range: 12815:15873. Total length: 3059. 
GACGTGCGTACAAGTTCTCAGGTCCTTACAAATGAAAACAGGTGGTTTAGCATGATGCGCTGCAGGAGTAGGTCGGGCTGCCCTGATATGTTGACGTAGTTGCTCGGTTAGTCAGTGATCCTTGCTGAAGGCGGTTGGAGTGTTCGATTCAAAAAATTCGTTGGGGATACGAATAGTGGTGCGAAAAAGCATTTCGGCTGGCGATGACTGGAGGTCCGCCTTAAACGCCGAGCGCAGCCCCAACAGAACTGTAGGCAGGAGATCCGGCCATGCTATGTGAAACTTACACATCAGGGCGGCCTTGAGGGTTCGGTGCCATCTCTCTACGATGCCATTTGACTGAGGGTGATATGCGGCTCCAATTAGTTTAGCCAGCTCAGCAAACAATGAGGATTCAAATTGAGTTCCCTGGTCCGTTGTTATAGTGAGTGGGCAGCCAAACATGCAGATCCACTGTGTATACAGAGCTGTCGCGACAGTCTCCGCGGTGATATTGGATAGTGGAATAGCTGCAGGCCATCTGCTGAAGCGGTCGATGATGGTAAGACAGTAGCGTAAGTTACGGATTTTGGGAAGTTCAATCAGATCGACGTGAATGTGCTCGAAACGATTGTCAGGAACATCGATCTTCTCCACCGGGCTGCGTGTGTGGCGATGGATTTTGGCCCGCTGGCAAAGGAACGCATTGTCGAGACCAGAGGTGGCATCACGGTTAATTGCTGTCCAGACAAACCGCTGTTTAAGTAATTTTGCAGTTGTACGGCCGCTGGGATGCGCCAATCCATGTACTGCATCAAAAGCTAGCGTCTCAGACTTTTGGGTAAATATGGCCGCTCGCGTCCACCGAGATGTCACACCAGATGTCTAGGTTGTCGATGTTCCTAACTTGTAAACCCAGGGACGTGGCTTGAGAGAGCTCAGCCATTTCATCGTCGGCTTGTTGGGCCTCGAATATCGCTTGAGCACTGAAGCTAGACGGCATGCTTATGGTGTTGATGCGTGAGAGGGCGTCTGCCACTGCGTTGTTTTCCCCGGGATTGTACACTATCTCCGTTGAGAATTGGGAGATAAAATCCAATTGGCGGAGTTGTCGAGGCGATGCTTTGCTTGCTTTCTGCCTGAAAGCGTATTGCAATGGTTTATGGTCGGTTTGGATGATGAATGGACGACCCTCTAGAATGTGCTTGAAATGGATGATACCAGCGAAAATAGCCAGGAGCTCGCGATCATACGTGCTGTAGCCTTGCTCTGCCGGAGATAGTTTCCGCGAGAAAAAACCCGATGGGACGCTAAATGTTGCCGACTAGTTGTTCGAGAGCAGCACCGATCGCTGTATCGGAGGCGTCCGTTTTAAGGGCGAGGTGAGCCGATGGGGCAAGGAACGAAGAGCACGTGGCACGTAAAATTCGCTTGCTTGCAGGCCTGGAATGCACTCTCCGCAGGGCCGGTCCAGGCTATTTCGCGCTTGTCATTTTTGGTTGCGCCTTTTAGGTAGTCTGTGAGCGGGATTTGAGCCTGAGCTGCGTTTGGGATGAGATATCGGTAATAGTTGACCATTCCCAAAAACCGGCGCAATTCCATGATAGTTTGAGGCTTGGGAAAATTGTTGATTGCTTGCGTGCGCTCAACAGGGTGCTTGAATCCGCTCGCGTTGACTTGGAACCCTAAGAAAATAACCTCACTTTTACCAAATTGGCACTTTTTAAGGTTAATTTGGAGGTGGTTCCTCTGCAAAATCTCAAAGATTGTCTGGAGGTGCTTCAAATGCTCCTCATGCGTTGTGGAGAACACGATGATGTCGTCCATATAGCATCCTACGAATGGAATGCCACGAAGCAGGTTGTCCATGTGGCGCTGGAAGGTTTGCGCTGCATTGCGGAGTCCGGGTGGCATGCCGACAAACTCGAAAGGCCGAACGGTGTAGTGACGGCTGTTTTCGGAATATCATCTGGAGCGACTGGGATCTGGTGGTAGGCACGAGTTACCACATCTACATCTACTTCCCCACCCCTAAACCTCCACGCCAGAACCATTAGTTCGTTGGCCCACATCTGACCACATCAGCAGTCCACGCCACTACTTCCCCACCCCCTAAACCTCCACGCTGAGCCGCTAGTTCGTTGTCCCCTCATGTTGCAACAGTGTAGGCGGAAACAGCTCAGCAAAACGGAGGCATTCCCCAAATCCGCTGGGTCAGCAGATTCGCGACAACACAGAGCCATACATAATACTTGATTCTCCTTTGTAATAAGTCAGTCTTAAGCTACACTCGATGAGAGTGAGATCTAAATAAAATCACAACCTTAAAGGGAAATACCTTTTTAATTAACATCGGGAAGAAACAATAGAGGGAAAAAGAAACACAAAGGACCACAGAAGGAAGACACTGGAAGGCTTCACTCGTTAATTGGCGCAGTCGGAAACTGGACCTGATGCAGCTCCTTTTCATCACAATTGTACTTAAGTGAGTAGAGTGAGAGAATAAAGAATAATAAAATGCCAATACACAAAATGAATTGCCACAACACACAAAATACACAACAAATAAATAAGCGAGTTAAAAAGATGCAATCATATTTAATGAAAATTACATAACTAAAGAAATTTTTATAAAAGAAGAAATTAAATATCTAATCATGTAAAAGTTCAAATAGAACAATTATAGTGATTAAACAAAATATAAAAATCTTGGTAAAATGATTTAGACAAATCAGAAAATATTAAAAAATATATTTATGTTGTGAATCAGAATATACAAGTGAGTGATTGAGGCTCGTATGTTGGAGCGTAGTTAGTGGATCGCGTCAAACTTGTGTGAAAGTTGGCCTCAGCGGTTGGGTTGATGTTTGAACAGATCGCTGACGGTTTAATTCAAATTCGAAGGCAACTCAACAGCGACGATACACTGGCGTGTCTCAGCGGTTGGGTTGATGTTCAGAACTAAGTTGCGCTAGTTGTCAATACATGTCGAGACAGCTCAACGGCGACGATACACTGGCGCATGATGAAATAACATAAGGTGGTCCCGTCGTAAGCCGAAGCTACCGAAGTATACACTT
